# Supplementary material for: Transcriptomic Insights Into the Evolution of Snake Venom: Mechanisms, Diversity, and Adaptation
Source: Scientifica (Cairo). 2026 May 21;2026:8813839. doi: 10.1155/sci5/8813839 (PMC13191769; doi:10.1155/sci5/8813839)
Supplement: Supplementary file 1 — Supporting Information Supporting Table S1 presents the complete list of documents included in the bibliometric analysis of snake venom transcriptomics. The dataset was retrieved from the Scopus database using the search terms “(transcriptome OR transcriptomics) AND (snake AND venom)” within the Article Title, Abstract, and Keywords fields. The table includes the bibliographic records used to analyze publication trends, document types, geographic and institutional contributions, keyword co‐occurrence patterns, taxonomic coverage, and thematic classification according to the three transcriptomic axes proposed in this review. [file SCI5-2026-8813839-s001.xlsx]

## Sheet: Sheet 1 - 061224_Snake venom tr
	Supplementary Table S1. List of documents analyzed for bibliometric analysis
	No	Authors	Title	Year	Source title	DOI	Document Type
	1	Siigur J.; Siigur E.	Biochemistry and toxicology of proteins and peptides puriﬁed from the venom of Vipera berus berus	2022	Toxicon: X	10.1016/j.toxcx.2022.100131	Review
	2	Tan C.H.; Tan K.Y.; Tan N.H.	De Novo Assembly of Venom Gland Transcriptome of Tropidolaemus wagleri (Temple Pit Viper, Malaysia) and Insights into the Origin of Its Major Toxin, Waglerin	2023	Toxins	10.3390/toxins15090585	Article
	3	Ringeval A.; Farhat S.; Fedosov A.; Gerdol M.; Greco S.; Mary L.; Modica M.V.; Puillandre N.	DeTox: a pipeline for the detection of toxins in venomous organisms	2024	Briefings in Bioinformatics	10.1093/bib/bbae094	Article
	4	Tan C.H.	Snake Venomics: Fundamentals, Recent Updates, and a Look to the Next Decade	2022	Toxins	10.3390/toxins14040247	Review
	5	Saethang T.; Somparn P.; Payungporn S.; Sriswasdi S.; Yee K.T.; Hodge K.; Knepper M.A.; Chanhome L.; Khow O.; Chaiyabutr N.; Sitprija V.; Pisitkun T.	Identification of Daboia siamensis venome using integrated multi-omics data	2022	Scientific reports	10.1038/s41598-022-17300-1	Article
	6	Paloschi M.V.; Boeno C.N.; Lopes J.A.; Rego C.M.A.; Silva M.D.S.; Santana H.M.; Serrath S.N.; Ikenohuchi Y.J.; Farias B.J.C.; Felipin K.P.; Nery N.M.; dos Reis V.P.; de Lima Lemos C.T.; Evangelista J.R.; da Silva Setúbal S.; Soares A.M.; Zuliani J.P.	Reactive oxygen species-dependent-NLRP3 inflammasome activation in human neutrophils induced by L-amino acid oxidase derived from Calloselasma rhodostoma venom	2022	Life Sciences	10.1016/j.lfs.2022.120962	Article
	7	Midtbø H.M.D.; Eichner C.; Hamre L.A.; Dondrup M.; Flesland L.; Tysseland K.H.; Kongshaug H.; Borchel A.; Skoge R.H.; Nilsen F.; Øvergård A.-C.	Salmon louse labial gland enzymes: implications for host settlement and immune modulation	2023	Frontiers in Genetics	10.3389/fgene.2023.1303898	Article
	8	Saldarriaga-Córdoba M.; Clavero-León C.; Rey-Suarez P.; Nuñez-Rangel V.; Avendaño-Herrera R.; Solano-González S.; Alzate J.F.	Unveiling Novel Kunitz- and Waprin-Type Toxins in the Micrurus mipartitus Coral Snake Venom Gland: An In Silico Transcriptome Analysis	2024	Toxins	10.3390/toxins16050224	Article
	9	Nie X.; Chen Q.; Wang C.; Huang W.; Lai R.; Lu Q.; He Q.; Yu X.	Venom Variation of Neonate and Adult Chinese Cobras in Captivity concerning Their Foraging Strategies	2022	Toxins	10.3390/toxins14090598	Article
	10	Tasoulis T.; Wang C.R.; Sumner J.; Dunstan N.; Pukala T.L.; Isbister G.K.	The Unusual Metalloprotease-Rich Venom Proteome of the Australian Elapid Snake Hoplocephalus stephensii	2022	Toxins	10.3390/toxins14050314	Article
	11	Lai R.; Lu Q.	Advanced Research on Animal Venoms in China	2023	Toxins	10.3390/toxins15040272	Editorial
	12	Xu C.; Meng F.; Park K.-S.; Storey A.J.; Gong W.; Tsai Y.-H.; Gibson E.; Byrum S.D.; Li D.; Edmondson R.D.; Mackintosh S.G.; Vedadi M.; Cai L.; Tackett A.J.; Kaniskan H.Ü.; Jin J.; Wang G.G.	A NSD3-targeted PROTAC suppresses NSD3 and cMyc oncogenic nodes in cancer cells	2022	Cell Chemical Biology	10.1016/j.chembiol.2021.08.004	Article
	13	Nachtigall P.G.; Durham A.M.; Rokyta D.R.; Junqueira-De-Azevedo I.L.M.	ToxCodAn-Genome: An automated pipeline for toxin-gene annotation in genome assembly of venomous lineages	2024	GigaScience	10.1093/gigascience/giad116	Article
	14	Arya P.K.; Barik K.; Singh A.K.; Kumar A.	Databases and web resources for neglected tropical disease research	2023	Journal of Applied Pharmaceutical Science	10.7324/JAPS.2023.137884	Article
	15	Senji Laxme R.R.; Khochare S.; Attarde S.; Kaur N.; Jaikumar P.; Shaikh N.Y.; Aharoni R.; Primor N.; Hawlena D.; Moran Y.; Sunagar K.	The Middle Eastern Cousin: Comparative Venomics of Daboia palaestinae and Daboia russelii	2022	Toxins	10.3390/toxins14110725	Article
	16	Delgado-Prudencio G.; Cid-Uribe J.I.; Morales J.A.; Possani L.D.; Ortiz E.; Romero-Gutiérrez T.	The Enzymatic Core of Scorpion Venoms	2022	Toxins	10.3390/toxins14040248	Article
	17	Nystrom G.S.; Ellsworth S.A.; Ward M.J.; Rokyta D.R.	Varying Modes of Selection Among Toxin Families in the Venoms of the Giant Desert Hairy Scorpions (Hadrurus)	2023	Journal of Molecular Evolution	10.1007/s00239-023-10148-7	Article
	18	Xie B.; Dashevsky D.; Rokyta D.; Ghezellou P.; Fathinia B.; Shi Q.; Richardson M.K.; Fry B.G.	Dynamic genetic differentiation drives the widespread structural and functional convergent evolution of snake venom proteinaceous toxins	2022	BMC Biology	10.1186/s12915-021-01208-9	Article
	19	Gerrick E.R.; DeSchepper L.B.; Mechler C.M.; Joubert L.-M.; Dunker F.; Colston T.J.; Howitt M.R.	Commensal protists in reptiles display flexible host range and adaptation to ectothermic hosts	2023	mBio	10.1128/MBIO.02273-23	Article
	20	Wong K.Y.; Tan K.Y.; Tan N.H.; Gnanathasan C.A.; Tan C.H.	Elucidating the venom diversity in Sri Lankan spectacled cobra (Naja naja) through de novo venom gland transcriptomics, venom proteomics and toxicity neutralization	2021	Toxins	10.3390/toxins13080558	Article
	21	Rosales-García R.A.; Rautsaw R.M.; Hofmann E.P.; Grünwald C.I.; Franz-Chavez H.; Ahumada-Carrillo I.T.; Ramirez-Chaparro R.; de la Torre-Loranca M.A.; Strickland J.L.; Mason A.J.; Holding M.L.; Borja M.; Castañeda-Gaytan G.; Myers E.A.; Sasa M.; Rokyta D.R.; Parkinson C.L.	Sequence Divergence in Venom Genes Within and Between Montane Pitviper (Viperidae: Crotalinae: Cerrophidion) Species is Driven by Mutation–Drift Equilibrium	2023	Journal of Molecular Evolution	10.1007/s00239-023-10115-2	Article
	22	de Oliveira A.N.; Soares A.M.; da Silva S.L.	Peptides from Animal Venom and Poisons	2023	International Journal of Peptide Research and Therapeutics	10.1007/s10989-023-10557-8	Editorial
	23	Tioyama E.C.; Bayona-Serrano J.D.; Portes-Junior J.A.; Nachtigall P.G.; de Souza V.C.; Beraldo-Neto E.; Grazziotin F.G.; Junqueira-de-Azevedo I.L.M.; Moura-da-Silva A.M.; Freitas-de-Sousa L.A.	The Venom Composition of the Snake Tribe Philodryadini: ‘Omic’ Techniques Reveal Intergeneric Variability among South American Racers	2023	Toxins	10.3390/toxins15070415	Article
	24	Tan C.H.; Tan K.Y.; Ng T.S.; Tan N.H.; Chong H.P.	De Novo Venom Gland Transcriptome Assembly and Characterization for Calloselasma rhodostoma (Kuhl, 1824), the Malayan Pit Viper from Malaysia: Unravelling Toxin Gene Diversity in a Medically Important Basal Crotaline	2023	Toxins	10.3390/toxins15050315	Article
	25	König S.; Obermann W.M.J.; Eble J.A.	The Current State-of-the-Art Identification of Unknown Proteins Using Mass Spectrometry Exemplified on De Novo Sequencing of a Venom Protease from Bothrops moojeni	2022	Molecules	10.3390/molecules27154976	Review
	26	Zhao H.-Y.; Wen L.; Miao Y.-F.; Du Y.; Sun Y.; Yin Y.; Lin C.-X.; Lin L.-H.; Ji X.; Gao J.-F.	Venom-gland transcriptomic, venomic, and antivenomic profiles of the spine-bellied sea snake (Hydrophis curtus) from the South China Sea	2021	BMC Genomics	10.1186/s12864-021-07824-7	Article
	27	Wu K.; Jian S.; Han Z.; Ding C.; Li Y.; Wen Y.; Nie Y.; Zhu J.; Li T.; Zhang P.; Zeng Y.; Liu Z.	Disintegrin Accutin inhibits A549 cell migration though suppression of EMT and FAK/AKT signaling pathway	2024	International Journal of Biological Macromolecules	10.1016/j.ijbiomac.2024.133593	Article
	28	Ochoa A.; Hassinger A.T.B.; Holding M.L.; Gibbs H.L.	Genetic characterization of potential venom resistance proteins in California ground squirrels (Otospermophilus beecheyi) using transcriptome analyses	2023	Journal of Experimental Zoology Part B: Molecular and Developmental Evolution	10.1002/jez.b.23145	Article
	29	Rami A.; Damizadeh B.; Behdani M.; Kazemi-Lomedasht F.	Insights into the Evolutionary Dynamics: Characterization of Disintegrin and Metalloproteinase Proteins in the Venom Gland Transcriptome of the Hemiscorpius lepturus Scorpion	2024	Protein and peptide letters	10.2174/0109298665321842240819073453	Article
	30	Xian R.; Wang C.; Gong L.; Hang B.; Wang W.; Zhang X.; Du H.; Wang F.; Shi F.	A Species-Specific Strategy for the Identification of Hemocoagulase Agkistrodon halys pallas Based on LC-MS/MS-MRM	2022	Frontiers in Molecular Biosciences	10.3389/fmolb.2022.831293	Article
	31	Fitzpatrick L.L.J.; Nijman V.; Ligabue-Braun R.; Nekaris K.A.-I.	The Fast and the Furriest: Investigating the Rate of Selection on Mammalian Toxins	2022	Toxins	10.3390/toxins14120842	Article
	32	Dawson C.A.; Bartlett K.E.; Wilkinson M.C.; Ainsworth S.; Albulescu L.-O.; Kazandijan T.; Hall S.R.; Westhorpe A.; Clare R.; Wagstaff S.; Modahl C.M.; Harrison R.A.; Casewell N.R.	Intraspecific venom variation in the medically important puff adder (Bitis arietans): Comparative venom gland transcriptomics, in vitro venom activity and immunological recognition by antivenom	2024	PLoS Neglected Tropical Diseases	10.1371/journal.pntd.0012570	Article
	33	Romano J.D.; Li H.; Napolitano T.; Realubit R.; Karan C.; Holford M.; Tatonetti N.P.	Discovering Venom-Derived Drug Candidates Using Differential Gene Expression	2023	Toxins	10.3390/toxins15070451	Article
	34	Giordano G.; Pancione M.	MHC class III lymphocyte antigens 6 as endogenous immunotoxins: Unlocking immunotherapy in proficient mismatch repair colorectal cancer	2024	WIREs Mechanisms of Disease	10.1002/wsbm.1631	Article
	35	Mans B.J.; Andersen J.F.; Ribeiro J.M.C.	A Deeper Insight into the Tick Salivary Protein Families under the Light of Alphafold2 and Dali_ Introducing the TickSialoFam 2.0 Database	2022	International Journal of Molecular Sciences	10.3390/ijms232415613	Article
	36	Futai E.; Kawasaki H.; Sato S.; Daoudi K.; Hidaka M.; Tomita T.; Ogawa T.	A Metalloproteinase Cocktail from the Venom of Protobothrops flavoviridis Cleaves Amyloid Beta Peptides at the α-Cleavage Site	2023	Toxins	10.3390/toxins15080500	Article
	37	Bayona-Serrano J.D.; Grazziotin F.G.; Salazar-Valenzuela D.; Valente R.H.; Nachtigall P.G.; Colombini M.; Moura-Da-Silva A.; Junqueira-De-Azevedo I.L.M.	Independent Recruitment of Different Types of Phospholipases A2 to the Venoms of Caenophidian Snakes: The Rise of PLA2-IIE within Pseudoboini (Dipsadidae)	2023	Molecular Biology and Evolution	10.1093/molbev/msad147	Article
	38	Modahl C.M.; Han S.X.; van Thiel J.; Vaz C.; Dunstan N.L.; Frietze S.; Jackson T.N.W.; Mackessy S.P.; Kini R.M.	Distinct regulatory networks control toxin gene expression in elapid and viperid snakes	2024	BMC Genomics	10.1186/s12864-024-10090-y	Article
	39	Abdel-Rahman M.A.; Cao Z.; Abd El-Aziz T.M.; Strong P.N.; Sabatier J.-M.	Editorial: Structural and functional venomics as a powerful approach for drug discovery and development	2024	Frontiers in Pharmacology	10.3389/fphar.2024.1405681	Editorial
	40	Choksawangkarn W.; Sriswasdi S.; Kalpongnukul N.; Wongkongkathep P.; Saethang T.; Chanhome L.; Laoungbua P.; Khow O.; Sumontha M.; Chaiyabutr N.; Sitprija V.; Pisitkun T.	Combined proteomic strategies for in-depth venomic analysis of the beaked sea snake (Hydrophis schistosus) from Songkhla Lake, Thailand	2022	Journal of Proteomics	10.1016/j.jprot.2022.104559	Article
	41	Adisakwattana P.; Chanhome L.; Chaiyabutr N.; Phuphisut O.; Onrapak R.; Thawornkuno C.	Venom-gland transcriptomics of the Malayan pit viper (Calloselasma rhodostoma) for identification, classification, and characterization of venom proteins	2023	Heliyon	10.1016/j.heliyon.2023.e15476	Article
	42	Yap M.K.K.; Modahl C.M.; Hall S.R.	Editorial: Experimental and computational aspects of bioactive proteins from animal venoms: an insight into pharmacological properties and drug discovery	2024	Frontiers in Pharmacology	10.3389/fphar.2024.1380193	Editorial
	43	Nachtigall P.G.; Freitas-De-sousa L.A.; Mason A.J.; Moura-Da-silva A.M.; Grazziotin F.G.; Junqueira-De-azevedo I.L.M.	Differences in PLA2 Constitution Distinguish the Venom of Two Endemic Brazilian Mountain Lanceheads, Bothrops cotiara and Bothrops fonsecai	2022	Toxins	10.3390/toxins14040237	Article
	44	Montoya-Gómez A.; Tonello F.; Spolaore B.; Massimino M.L.; Montealegre-Sánchez L.; Castillo A.; Rivera Franco N.; Sevilla-Sánchez M.J.; Solano-Redondo L.M.; Mosquera-Escudero M.; Jiménez-Charris E.	Pllans−II: Unveiling the Action Mechanism of a Promising Chemotherapeutic Agent Targeting Cervical Cancer Cell Adhesion and Survival Pathways	2023	Cells	10.3390/cells12232715	Article
	45	Long C.; Wu F.; Lu Q.; Xie B.; Shen C.; Li J.; Deng Y.; Liang P.; Yu Y.; Lai R.	A Strategy for Efficient Preparation of Genus-Specific Diagnostic Antibodies for Snakebites	2021	Frontiers in Immunology	10.3389/fimmu.2021.775678	Article
	46	Mehta S.; Buyanbat A.; Kai Y.; Karayel O.; Goldman S.R.; Seruggia D.; Zhang K.; Fujiwara Y.; Donovan K.A.; Zhu Q.; Yang H.; Nabet B.; Gray N.S.; Mann M.; Fischer E.S.; Adelman K.; Orkin S.H.	Temporal resolution of gene derepression and proteome changes upon PROTAC-mediated degradation of BCL11A protein in erythroid cells	2022	Cell Chemical Biology	10.1016/j.chembiol.2022.06.007	Article
	47	Palermo G.; Schouten W.M.; Alonso L.L.; Ulens C.; Kool J.; Slagboom J.	Acetylcholine-Binding Protein Affinity Profiling of Neurotoxins in Snake Venoms with Parallel Toxin Identification	2023	International Journal of Molecular Sciences	10.3390/ijms242316769	Article
	48	Hirst S.R.; Rautsaw R.M.; Vanhorn C.M.; Beer M.A.; Mcdonald P.J.; Rosales García R.A.; Rodriguez Lopez B.; Rubio Rincón A.; Franz Chávez H.; Vásquez-Cruz V.; Kelly Hernández A.; Storfer A.; Borja M.; Castañeda-Gaytán G.; Frandsen P.B.; Parkinson C.L.; Strickland J.L.; Margres M.J.	Where the "ruber" Meets the Road: Using the Genome of the Red Diamond Rattlesnake to Unravel the Evolutionary Processes Driving Venom Evolution	2024	Genome Biology and Evolution	10.1093/gbe/evae198	Article
	49	Trevisan-Silva D.; Cosenza-Contreras M.; Oliveira U.C.; da Rós N.; Andrade-Silva D.; Menezes M.C.; Oliveira A.K.; Rosa J.G.; Sachetto A.T.A.; Biniossek M.L.; Pinter N.; Santoro M.L.; Nishiyama-Jr M.Y.; Schilling O.; Serrano S.M.T.	Systemic toxicity of snake venom metalloproteinases: Multi-omics analyses of kidney and blood plasma disturbances in a mouse model	2023	International Journal of Biological Macromolecules	10.1016/j.ijbiomac.2023.127279	Article
	50	Nachtigall P.G.; Rautsaw R.M.; Ellsworth S.A.; Mason A.J.; Rokyta D.R.; Parkinson C.L.; Junqueira-De-Azevedo I.L.M.	ToxCodAn: A new toxin annotator and guide to venom gland transcriptomics	2021	Briefings in Bioinformatics	10.1093/bib/bbab095	Article
	51	von Reumont B.M.; Anderluh G.; Antunes A.; Ayvazyan N.; Beis D.; Caliskan F.; Crnković A.; Damm M.; Dutertre S.; Ellgaard L.; Gajski G.; German H.; Halassy B.; Hempel B.-F.; Hucho T.; Igci N.; Ikonomopoulou M.P.; Karbat I.; Klapa M.I.; Koludarov I.; Kool J.; Lüddecke T.; Ben Mansour R.; Vittoria Modica M.; Moran Y.; Nalbantsoy A.; Ibáñez M.E.P.; Panagiotopoulos A.; Reuveny E.; Céspedes J.S.; Somb…	Modern venomics-Current insights, novel methods, and future perspectives in biological and applied animal venom research	2022	GigaScience	10.1093/gigascience/giac048	Article
	52	Juárez-Zucco L.; Alvarado-Aparicio V.; Romero-Gutiérrez T.; Borrayo E.	The Enzymatic Core of Snakes	2023	IFMBE Proceedings	10.1007/978-3-031-18256-3_26	Conference paper
	53	Li A.; Wang J.; Sun K.; Wang S.; Zhao X.; Wang T.; Xiong L.; Xu W.; Qiu L.; Shang Y.; Liu R.; Wang S.; Lu Y.	Two Reference-Quality Sea Snake Genomes Reveal Their Divergent Evolution of Adaptive Traits and Venom Systems	2021	Molecular Biology and Evolution	10.1093/molbev/msab212	Article
	54	Zhang J.-F.; Williams J.P.; Shi W.-R.; Qian X.-Y.; Zhao Q.-N.; Lu G.-F.; An J.-X.	Potential Molecular Mechanisms of Electroacupuncture With Spatial Learning and Memory Impairment Induced by Chronic Pain on a Rat Model	2022	Pain Physician		Article
	55	Cerda P.A.; Crowe-Riddell J.M.; Gonçalves D.J.P.; Larson D.A.; Duda T.F., Jr.; Davis Rabosky A.R.	Divergent Specialization of Simple Venom Gene Profiles among Rear-Fanged Snake Genera (Helicops and Leptodeira, Dipsadinae, Colubridae)	2022	Toxins	10.3390/toxins14070489	Article
	56	Sofyantoro F.; Yudha D.S.; Lischer K.; Nuringtyas T.R.; Putri W.A.; Kusuma W.A.; Purwestri Y.A.; Swasono R.T.	Bibliometric Analysis of Literature in Snake Venom-Related Research Worldwide (1933–2022)	2022	Animals	10.3390/ani12162058	Article
	57	Menzies S.K.; Arinto-Garcia R.; Amorim F.G.; Cardoso I.A.; Abada C.; Crasset T.; Durbesson F.; Edge R.J.; El-Kazzi P.; Hall S.; Redureau D.; Stenner R.; Boldrini-França J.; Sun H.; Roldão A.; Alves P.M.; Harrison R.A.; Vincentelli R.; Berger I.; Quinton L.; Casewell N.R.; Schaffitzel C.	ADDovenom: Thermostable Protein-Based ADDomer Nanoparticles as New Therapeutics for Snakebite Envenoming	2023	Toxins	10.3390/toxins15120673	Article
	58	Yee K.T.; Macrander J.; Vasieva O.; Rojnuckarin P.	Exploring Toxin Genes of Myanmar Russell’s Viper, Daboia siamensis, through De Novo Venom Gland Transcriptomics	2023	Toxins	10.3390/toxins15050309	Article
	59	Guimarães D.O.; Ferro M.; Santos T.S.; Costa T.R.; Yoneyama K.A.G.; Rodrigues V.D.M.; Henrique-Silva F.; Rodrigues R.S.	Transcriptomic and biochemical analysis from the venom gland of the neotropical ant Odontomachus chelifer	2023	Toxicon	10.1016/j.toxicon.2022.107006	Article
	60	Xu J.; Guo S.; Yin X.; Li M.; Su H.; Liao X.; Li Q.; Le L.; Chen S.; Liao B.; Hu H.; Lei J.; Zhu Y.; Qiu X.; Luo L.; Chen J.; Cheng R.; Chang Z.; Zhang H.; Wu N.C.; Guo Y.; Hou D.; Pei J.; Gao J.; Hua Y.; Huang Z.; Chen S.	Genomic, transcriptomic, and epigenomic analysis of a medicinal snake, Bungarus multicinctus, to provides insights into the origin of Elapidae neurotoxins	2023	Acta Pharmaceutica Sinica B	10.1016/j.apsb.2022.11.015	Article
	61	Barroso R.A.; Ramos L.; Moreno H.; Antunes A.	Evolutionary Analysis of Cnidaria Small Cysteine-Rich Proteins (SCRiPs), an Enigmatic Neurotoxin Family from Stony Corals and Sea Anemones (Anthozoa: Hexacorallia)	2024	Toxins	10.3390/toxins16020075	Article
	62	Chiang L.-C.; Chien K.-Y.; Su H.-Y.; Chen Y.-C.; Mao Y.-C.; Wu W.-G.	Comparison of Protein Variation in Protobothrops mucrosquamatus Venom between Northern and Southeast Taiwan and Association with Human Envenoming Effects	2022	Toxins	10.3390/toxins14090643	Article
	63	Rodriguez-Valle M.; McAlister S.; Moolhuijzen P.M.; Booth M.; Agnew K.; Ellenberger C.; Knowles A.G.; Vanhoff K.; Bellgard M.I.; Tabor A.E.	Immunomic Investigation of Holocyclotoxins to Produce the First Protective Anti-Venom Vaccine Against the Australian Paralysis Tick, Ixodes holocyclus	2021	Frontiers in Immunology	10.3389/fimmu.2021.744795	Article
	64	Oguiura N.; Sanches L.; Duarte P.V.; Sulca-López M.A.; Machini M.T.	Past, Present, and Future of Naturally Occurring Antimicrobials Related to Snake Venoms	2023	Animals	10.3390/ani13040744	Review
	65	Slagboom J.; Derks R.J.E.; Sadighi R.; Somsen G.W.; Ulens C.; Casewell N.R.; Kool J.	High-Throughput Venomics	2023	Journal of Proteome Research	10.1021/acs.jproteome.2c00780	Article
	66	Kalapothakis Y.; Miranda K.; Aragão M.; Larangote D.; Braga-Pereira G.; Noetzold M.; Molina D.; Langer R.; Conceição I.M.; Guerra-Duarte C.; Chávez-Olórtegui C.; Kalapothakis E.; Borges A.	Divergence in toxin antigenicity and venom enzymes in Tityus melici, a medically important scorpion, despite transcriptomic and phylogenetic affinities with problematic Brazilian species	2024	International Journal of Biological Macromolecules	10.1016/j.ijbiomac.2024.130311	Article
	67	Isomoto A.; Shoguchi E.; Hisata K.; Inoue J.; Sun Y.; Inaba K.; Satoh N.; Ogawa T.; Shibata H.	Active Expression of Genes for Protein Modification Enzymes in Habu Venom Glands	2022	Toxins	10.3390/toxins14050300	Article
	68	Liu J.; Malhotra D.; Ge Y.; Gunning W.; Dworkin L.; Gong R.	THSD7A-associated membranous nephropathy involves both complement-mediated and autonomous podocyte injury	2024	Frontiers in Pharmacology	10.3389/fphar.2024.1430451	Article
	69	Colis-Torres A.; Neri-Castro E.; Strickland J.L.; Olvera-Rodríguez A.; Borja M.; Calvete J.; Jones J.; Parkinson C.L.; Bañuelos J.; López de León J.; Alagón A.	Intraspecific venom variation of Mexican West Coast Rattlesnakes (Crotalus basiliscus) and its implications for antivenom production	2022	Biochimie	10.1016/j.biochi.2021.10.006	Article
	70	Heptinstall T.C.; Strickland J.L.; Rosales-Garcia R.A.; Rautsaw R.M.; Simpson C.L.; Nystrom G.S.; Ellsworth S.A.; Hogan M.P.; Borja M.; Fernandes Campos P.; Grazziotin F.G.; Rokyta D.R.; Junqueira-de-Azevedo I.L.M.; Parkinson C.L.	Venom phenotype conservation suggests integrated specialization in a lizard-eating snake	2023	Toxicon	10.1016/j.toxicon.2023.107135	Article
	71	Gopalan S.S.; Perry B.W.; Schield D.R.; Smith C.F.; Mackessy S.P.; Castoe T.A.	Origins, genomic structure and copy number variation of snake venom myotoxins	2022	Toxicon	10.1016/j.toxicon.2022.06.014	Article
	72	Zheng H.; Wang J.; Fan H.; Wang S.; Ye R.; Li L.; Wang S.; Li A.; Lu Y.	Comparative Venom Multiomics Reveal the Molecular Mechanisms Driving Adaptation to Diverse Predator–Prey Ecosystems in Closely Related Sea Snakes	2023	Molecular Biology and Evolution	10.1093/molbev/msad125	Article
	73	Tasoulis T.; Wang C.R.; Sumner J.; Dunstan N.; Pukala T.L.; Isbister G.K.	The Eastern Bandy Bandy Vermicella annulata, expresses high abundance of SVMP, CRiSP and Kunitz protein families in its venom proteome	2024	Journal of Proteomics	10.1016/j.jprot.2024.105086	Article
	74	Marchot P.; Fajloun Z.; Legros C.; Benoit É.; Diochot S.	Report from the 29th Meeting on Toxinology, “Toxins: From the Wild to the Lab”, Organized by the French Society of Toxinology on 30 November–1 December 2023	2024	Toxins	10.3390/toxins16030147	Article
	75	Mason A.J.; Holding M.L.; Rautsaw R.M.; Rokyta D.R.; Parkinson C.L.; Gibbs H.L.	Venom Gene Sequence Diversity and Expression Jointly Shape Diet Adaptation in Pitvipers	2022	Molecular Biology and Evolution	10.1093/molbev/msac082	Article
	76	Hempel B.-F.; Damm M.; Petras D.; Kazandjian T.D.; Szentiks C.A.; Fritsch G.; Nebrich G.; Casewell N.R.; Klein O.; Süssmuth R.D.	Spatial Venomics─Cobra Venom System Reveals Spatial Differentiation of Snake Toxins by Mass Spectrometry Imaging	2023	Journal of Proteome Research	10.1021/acs.jproteome.2c00424	Article
	77	Zhang Z.-Y.; Lv Y.; Wu W.; Yan C.; Tang C.-Y.; Peng C.; Li J.-T.	The structural and functional divergence of a neglected three-finger toxin subfamily in lethal elapids	2022	Cell Reports	10.1016/j.celrep.2022.111079	Article
	78	Jia Y.; Vega C.	Biochemical and computational approaches to understand venom toxin-toxin interaction	2022	Toxicon	10.1016/j.toxicon.2022.06.008	Article
	79	Schaeffer R.; Pascolutti V.J.; Jackson T.N.W.; Arbuckle K.	Diversity Begets Diversity When Diet Drives Snake Venom Evolution, but Evenness Rather Than Richness Is What Counts	2023	Toxins	10.3390/toxins15040251	Article
	80	Wiezel G.A.; Oliveira I.S.; Ferreira I.G.; Bordon K.C.F.; Arantes E.C.	Hyperglycosylation impairs the inhibitory activity of rCdtPLI2, the first recombinant beta-phospholipase A2 inhibitor	2024	International Journal of Biological Macromolecules	10.1016/j.ijbiomac.2024.135581	Article
	81	Srodawa K.; Cerda P.A.; Davis Rabosky A.R.; Crowe-Riddell J.M.	Evolution of Three-Finger Toxin Genes in Neotropical Colubrine Snakes (Colubridae)	2023	Toxins	10.3390/toxins15090523	Article
	82	Fratini E.; Rossi M.N.; Spagoni L.; Riccieri A.; Mancini E.; Polticelli F.; Bologna M.A.; Mariottini P.; Cervelli M.	Molecular Characterization of Kunitz-Type Protease Inhibitors from Blister Beetles (Coleoptera, Meloidae)	2022	Biomolecules	10.3390/biom12070988	Article
	83	Rathore A.S.; Kumar R.; Tiwari O.S.	Recent advancements in snake antivenom production	2023	International Journal of Biological Macromolecules	10.1016/j.ijbiomac.2023.124478	Review
	84	Tasoulis T.; Pukala T.L.; Isbister G.K.	Investigating Toxin Diversity and Abundance in Snake Venom Proteomes	2022	Frontiers in Pharmacology	10.3389/fphar.2021.768015	Review
	85	Wang C.R.; Harlington A.C.; Snel M.F.; Pukala T.L.	Characterisation of the forest cobra (Naja melanoleuca) venom using a multifaceted mass spectrometric-based approach	2024	Biochimica et Biophysica Acta - Proteins and Proteomics	10.1016/j.bbapap.2023.140992	Article
	86	Kasheverov I.; Kudryavtsev D.; Shelukhina I.; Nikolaev G.; Utkin Y.; Tsetlin V.	Marine Origin Ligands of Nicotinic Receptors: Low Molecular Compounds, Peptides and Proteins for Fundamental Research and Practical Applications	2022	Biomolecules	10.3390/biom12020189	Review
	87	Avella I.; Schulte L.; Hurka S.; Damm M.; Eichberg J.; Schiffmann S.; Henke M.; Timm T.; Lochnit G.; Hardes K.; Vilcinskas A.; Lüddecke T.	Proteogenomics-guided functional venomics resolves the toxin arsenal and activity of Deinagkistrodon acutus venom	2024	International Journal of Biological Macromolecules	10.1016/j.ijbiomac.2024.135041	Article
	88	Jenkins T.P.; Ahmadi S.; Bittenbinder M.A.; Stewart T.K.; Akgun D.E.; Hale M.; Nasrabadi N.N.; Wolff D.S.; Vonk F.J.; Kool J.; Laustsen A.H.	Terrestrial venomous animals, the envenomings they cause, and treatment perspectives in the middle east and North Africa	2021	PLoS Neglected Tropical Diseases	10.1371/journal.pntd.0009880	Review
	89	Sunagar K.; Khochare S.; Jaglan A.; Senthil S.; Suranse V.	Stings on wings: Proteotranscriptomic and biochemical profiling of the lesser banded hornet (Vespa affinis) venom	2022	Frontiers in Molecular Biosciences	10.3389/fmolb.2022.1066793	Article
	90	Schramer T.D.; Rautsaw R.M.; Bayona-Serrano J.D.; Nystrom G.S.; West T.R.; Ortiz-Medina J.A.; Sabido-Alpuche B.; Meneses-Millán M.; Borja M.; Junqueira-de-Azevedo I.L.M.; Rokyta D.R.; Parkinson C.L.	An integrative view of the toxic potential of Conophis lineatus (Dipsadidae: Xenodontinae), a medically relevant rear-fanged snake	2022	Toxicon	10.1016/j.toxicon.2021.11.009	Article
	91	Freitas-de-Sousa L.A.; Colombini M.; Souza V.C.; Silva J.P.C.; Mota-da-Silva A.; Almeida M.R.N.; Machado R.A.; Fonseca W.L.; Sartim M.A.; Sachett J.; Serrano S.M.T.; Junqueira-de-Azevedo I.L.M.; Grazziotin F.G.; Monteiro W.M.; Bernarde P.S.; Moura-da-Silva A.M.	Venom Composition of Neglected Bothropoid Snakes from the Amazon Rainforest: Ecological and Toxinological Implications	2024	Toxins	10.3390/toxins16020083	Article
	92	Pan X.; Yi M.; Liu C.; Jin Y.; Liu B.; Hu G.; Yuan X.	Cilengitide, an αvβ3-integrin inhibitor, enhances the efficacy of anti-programmed cell death-1 therapy in a murine melanoma model	2022	Bioengineered	10.1080/21655979.2022.2029236	Article
	93	Hoepner C.M.; Stewart Z.K.; Qiao R.; Fobert E.K.; Prentis P.J.; Colella A.; Chataway T.; Burke da Silva K.; Abbott C.A.	Proteotransciptomics of the Most Popular Host Sea Anemone Entacmaea quadricolor Reveals Not All Toxin Genes Expressed by Tentacles Are Recruited into Its Venom Arsenal	2024	Toxins	10.3390/toxins16020085	Article
	94	Entiauspe-Neto O.M.; Nachtigall P.G.; Borges-Martins M.; Junqueira-de-Azevedo I.L.M.; Grazziotin F.G.	Highly conserved and extremely variable: The paradoxical pattern of toxin expression revealed by comparative venom-gland transcriptomics of Phalotris (Serpentes: Dipsadidae)	2024	Toxicon	10.1016/j.toxicon.2024.107740	Article
	95	Zdenek C.N.; Chowdhury A.; Haw G.Y.H.; Violette A.; Fourmy R.; Christ T.; Vonk F.J.; Fry B.G.	Taxon-selective venom variation in adult and neonate Daboia russelii (Russell's Viper), and antivenom efficacy	2022	Toxicon	10.1016/j.toxicon.2021.11.004	Article
	96	Bates M.	Venom-Inspired Medicine: Ancient Chemicals Offer Novel Solutions	2022	IEEE Pulse	10.1109/MPULS.2022.3145607	Article
	97	Križaj I.	Toxinology and Pharmacology of Snake Venoms	2023	Toxins	10.3390/toxins15030212	Editorial
	98	Jiang H.; Wang Y.; Zhang G.; Jia A.; Wei Z.; Wang Y.	Identification and Evolutionary Analysis of the Widely Distributed CAP Superfamily in Spider Venom	2024	Toxins	10.3390/toxins16060240	Article
	99	Oliveira L.D.; Nachtigall P.G.; Vialla V.L.; Campos P.F.; Costa-Neves A.D.; Zaher H.; Silva N.J.D., Jr.; Grazziotin F.G.; Wilkinson M.; Junqueira-de-Azevedo I.L.M.	Comparing morphological and secretory aspects of cephalic glands among the New World coral snakes brings novel insights on their biological roles	2023	Toxicon	10.1016/j.toxicon.2023.107285	Article
	100	Klassen J.L.	Resistance waxes for mutualists protected by wasp secretions	2023	Proceedings of the National Academy of Sciences of the United States of America	10.1073/pnas.2311815120	Note
	101	Sunagar K.; Khochare S.; Senji Laxme R.R.; Attarde S.; Dam P.; Suranse V.; Khaire A.; Martin G.; Captain A.	A Wolf in Another Wolf’s Clothing: Post-Genomic Regulation Dictates Venom Profiles of Medically-Important Cryptic Kraits in India	2021	Toxins	10.3390/TOXINS13010069	Article
	102	Bayona-Serrano J.D.; Viala V.L.; Rautsaw R.M.; Schramer T.D.; Barros-Carvalho G.A.; Nishiyama M.Y., Jr.; Freitas-De-Sousa L.A.; Moura-Da-Silva A.M.; Parkinson C.L.; Grazziotin F.G.; Junqueira-De-Azevedo A.L.M.	Replacement and parallel simplification of nonhomologous proteinases maintain venom phenotypes in rear-fanged snakes	2020	Molecular Biology and Evolution	10.1093/molbev/msaa192	Article
	103	Chong H.P.; Tan K.Y.; Tan N.H.; Tan C.H.	Exploring the diversity and novelty of toxin genes in naja sumatrana, the equatorial spitting cobra from Malaysia through de novo venom-gland transcriptomics	2019	Toxins	10.3390/toxins11020104	Article
	104	Dos Santos Í.G.D.; De Oliveira Mendes T.A.; Silva G.A.B.; Reis A.M.S.; Monteiro-Vitorello C.B.; Schaker P.D.C.; Herai R.H.; Fabotti A.B.C.; Coutinho L.L.; Jorge E.C.	Didelphis albiventris: An overview of unprecedented transcriptome sequencing of the white-eared opossum	2019	BMC Genomics	10.1186/s12864-019-6240-x	Article
	105	Leonardi A.; Sajevic T.; Pungerčar J.; Križaj I.	Comprehensive Study of the Proteome and Transcriptome of the Venom of the Most Venomous European Viper: Discovery of a New Subclass of Ancestral Snake Venom Metalloproteinase Precursor-Derived Proteins	2019	Journal of Proteome Research	10.1021/acs.jproteome.9b00120	Article
	106	Dam S.H.; Friis R.U.W.; Petersen S.D.; Martos-Esteban A.; Laustsen A.H.	Snake Venomics Display: An online toolbox for visualization of snake venomics data	2018	Toxicon	10.1016/j.toxicon.2018.07.019	Article
	107	Koludarov I.; Aird S.D.	Snake venom NAD glycohydrolases: Primary structures, genomic location, and gene structure	2019	PeerJ	10.7717/peerj.6154	Article
	108	Bénard-Valle M.; Neri-Castro E.; Yañez-Mendoza M.F.; Lomonte B.; Olvera A.; Zamudio F.; Restano-Cassulini R.; Possani L.D.; Jiménez-Ferrer E.; Alagón A.	Functional, proteomic and transcriptomic characterization of the venom from Micrurus browni browni: Identification of the first lethal multimeric neurotoxin in coral snake venom	2020	Journal of Proteomics	10.1016/j.jprot.2020.103863	Article
	109	Modahl C.M.; Saviola A.J.; Mackessy S.P.	Integration of transcriptomic and proteomic approaches for snake venom profiling	2021	Expert Review of Proteomics	10.1080/14789450.2021.1995357	Article
	110	Nanni A.V.; Lee N.	Identification of host RNAs that interact with EBV noncoding RNA EBER2	2018	RNA Biology	10.1080/15476286.2018.1518854	Article
	111	Ainsworth S.; Petras D.; Engmark M.; Süssmuth R.D.; Whiteley G.; Albulescu L.-O.; Kazandjian T.D.; Wagstaff S.C.; Rowley P.; Wüster W.; Dorrestein P.C.; Arias A.S.; Gutiérrez J.M.; Harrison R.A.; Casewell N.R.; Calvete J.J.	The medical threat of mamba envenoming in sub-Saharan Africa revealed by genus-wide analysis of venom composition, toxicity and antivenomics profiling of available antivenoms	2018	Journal of Proteomics	10.1016/j.jprot.2017.08.016	Article
	112	Babenko V.V.; Ziganshin R.H.; Weise C.; Dyachenko I.; Shaykhutdinova E.; Murashev A.N.; Zhmak M.; Starkov V.; Hoang A.N.; Tsetlin V.; Utkin Y.	Novel bradykinin-potentiating peptides and three-finger toxins from Viper venom: Combined NGS venom gland transcriptomics and quantitative venom proteomics of the Azemiops feae Viper	2020	Biomedicines	10.3390/BIOMEDICINES8080249	Article
	113	Hofmann E.P.; Rautsaw R.M.; Strickland J.L.; Holding M.L.; Hogan M.P.; Mason A.J.; Rokyta D.R.; Parkinson C.L.	Comparative venom-gland transcriptomics and venom proteomics of four Sidewinder Rattlesnake (Crotalus cerastes) lineages reveal little differential expression despite individual variation	2018	Scientific Reports	10.1038/s41598-018-33943-5	Article
	114	Andrade-Silva D.; Nishiyama M.Y., Jr; Stuginski D.R.; Zelanis A.; Serrano S.M.T.	The distinct N-terminomes of Bothrops jararaca newborn and adult venoms	2021	Biochimica et Biophysica Acta - Proteins and Proteomics	10.1016/j.bbapap.2021.140643	Article
	115	Zhao H.-Y.; Sun Y.; Du Y.; Li J.-Q.; Lv J.-G.; Qu Y.-F.; Lin L.-H.; Lin C.-X.; Ji X.; Gao J.-F.	Venom of the annulated sea snake hydrophis cyanocinctus: A biochemically simple but genetically complex weapon	2021	Toxins	10.3390/toxins13080548	Article
	116	Holding M.L.; Strickland J.L.; Rautsaw R.M.; Hofmann E.P.; Mason A.J.; Hogan M.P.; Nystrom G.S.; Ellsworth S.A.; Colston T.J.; Borja M.; Castañeda-Gaytán G.; Grünwald C.I.; Jones J.M.; Freitas-De-Sousa L.A.; Viala V.L.; Margres M.J.; Hingst-Zaher E.; Junqueira-De-Azevedo I.L.M.; Moura-Da-Silva A.M.; Grazziotin F.G.; Lisle Gibbs H.; Rokyta D.R.; Parkinson C.L.	Phylogenetically diverse diets favor more complex venoms in North American pitvipers	2021	Proceedings of the National Academy of Sciences of the United States of America	10.1073/pnas.2015579118	Article
	117	Strickland J.L.; Mason A.J.; Rokyta D.R.; Parkinson C.L.	Phenotypic variation in mojave rattlesnake (Crotalus scutulatus) venom is driven by four toxin families	2018	Toxins	10.3390/toxins10040135	Article
	118	Durban J.; Sasa M.; Calvete J.J.	Venom gland transcriptomics and microRNA profiling of juvenile and adult yellow-bellied sea snake, Hydrophis platurus, from Playa del Coco (Guanacaste, Costa Rica)	2018	Toxicon	10.1016/j.toxicon.2018.08.016	Article
	119	Whiteley G.; Casewell N.R.; Pla D.; Quesada-Bernat S.; Logan R.A.E.; Bolton F.M.S.; Wagstaff S.C.; Gutiérrez J.M.; Calvete J.J.; Harrison R.A.	Defining the pathogenic threat of envenoming by South African shield-nosed and coral snakes (genus Aspidelaps), and revealing the likely efficacy of available antivenom	2019	Journal of Proteomics	10.1016/j.jprot.2018.09.019	Article
	120	Ogawa T.; Oda-Ueda N.; Hisata K.; Nakamura H.; Chijiwa T.; Hattori S.; Isomoto A.; Yugeta H.; Yamasaki S.; Fukumaki Y.; Ohno M.; Satoh N.; Shibata H.	Alternative mRNA splicing in three venom families underlying a possible production of divergent venom proteins of the habu snake, protobothrops flavoviridis	2019	Toxins	10.3390/toxins11100581	Article
	121	Gerardo C.J.; Silvius E.; Schobel S.; Eppensteiner J.C.; McGowan L.M.; Elster E.A.; Kirk A.D.; Limkakeng A.T.	Association of a Network of Immunologic Response and Clinical Features With the Functional Recovery From Crotalinae Snakebite Envenoming	2021	Frontiers in Immunology	10.3389/fimmu.2021.628113	Article
	122	Mason A.J.; Margres M.J.; Strickland J.L.; Rokyta D.R.; Sasa M.; Parkinson C.L.	Trait differentiation and modular toxin expression in palm-pitvipers	2020	BMC Genomics	10.1186/s12864-020-6545-9	Article
	123	Palasuberniam P.; Tan K.Y.; Tan C.H.	uncovering the complexity of toxins from the Malayan blue coral snake	2021	Journal of Venomous Animals and Toxins Including Tropical Diseases	10.1590/1678-9199-JVATITD-2021-0024	Article
	124	Klupczynska A.; Pawlak M.; Kokot Z.J.; Matysiak J.	Application of metabolomic tools for studying low molecular-weight fraction of animal venoms and poisons	2018	Toxins	10.3390/toxins10080306	Review
	125	Deshwal A.; Phan P.; Datta J.; Kannan R.; Thallapuranam S.K.	A meta-analysis of the protein components in rattlesnake venom	2021	Toxins	10.3390/toxins13060372	Article
	126	Nicolau C.A.; Prorock A.; Bao Y.; Da Costa Neves-Ferreira A.G.; Valente R.H.; Fox J.W.	Revisiting the therapeutic potential of bothrops jararaca venom: Screening for novel activities using connectivity mapping	2018	Toxins	10.3390/toxins10020069	Article
	127	Islam T.; Madhubala D.; Mukhopadhyay R.; Mukherjee A.K.	Transcriptomic and functional proteomics analyses to unveil the common and unique pathway(s) of neuritogenesis induced by Russell’s viper venom nerve growth factor in rat pheochromocytoma neuronal cells	2021	Expert Review of Proteomics	10.1080/14789450.2021.1941892	Article
	128	Rezaei M.; Martins Cavaco A.C.; Seebach J.; Niland S.; Zimmermann J.; Hanschmann E.-M.; Hallmann R.; Schillers H.; Eble J.A.	Signals of the neuropilin-1–Met axis and cues of mechanical force exertion converge to elicit inflammatory activation in coherent endothelial cells	2019	Journal of Immunology	10.4049/jimmunol.1801346	Article
	129	Diniz-Sousa R.; Moraes J.D.N.; Rodrigues-da-Silva T.M.; Oliveira C.S.; Caldeira C.A.D.S.	A brief review on the natural history, venomics and the medical importance of bushmaster (Lachesis) pit viper snakes	2020	Toxicon: X	10.1016/j.toxcx.2020.100053	Article
	130	Giribaldi J.; Kazandjian T.; Amorim F.G.; Whiteley G.; Wagstaff S.C.; Cazals G.; Enjalbal C.; Quinton L.; Casewell N.R.; Dutertre S.	Venomics of the asp viper Vipera aspis aspis from France	2020	Journal of Proteomics	10.1016/j.jprot.2020.103707	Article
	131	Whitelaw B.L.; Cooke I.R.; Finn J.; Da Fonseca R.R.; Ritschard E.A.; Gilbert M.T.P.; Simakov O.; Strugnell J.M.	Adaptive venom evolution and toxicity in octopods is driven by extensive novel gene formation, expansion, and loss	2020	GigaScience	10.1093/gigascience/giaa120	Article
	132	Turner M.W.; Marquart L.A.; Phillips P.D.; McDougal O.M.	Mutagenesis of α-conotoxins for enhancing activity and selectivity for nicotinic acetylcholine receptors	2019	Toxins	10.3390/toxins11020113	Article
	133	Zhao F.; Lan X.; Li T.; Xiang Y.; Zhao F.; Zhang Y.; Lee W.-H.	Proteotranscriptomic analysis and discovery of the profile and diversity of toxin-like proteins in centipede	2018	Molecular and Cellular Proteomics	10.1074/mcp.RA117.000431	Article
	134	Valente R.H.; Luna M.S.; de Oliveira U.C.; Nishiyama-Junior M.Y.; Junqueira-de-Azevedo I.D.L.; Portes-Junior J.A.; Clissa P.B.; Viana L.G.; Sanches L.; Moura-da-Silva A.M.; Perales J.; Yamanouye N.	Bothrops jararaca accessory venom gland is an ancillary source of toxins to the snake	2018	Journal of Proteomics	10.1016/j.jprot.2017.12.009	Article
	135	Kazandjian T.D.; Petras D.; Robinson S.D.; van Thiel J.; Greene H.W.; Arbuckle K.; Barlow A.; Carter D.A.; Wouters R.M.; Whiteley G.; Wagstaff S.C.; Arias A.S.; Albulescu L.-O.; Plettenberg Laing A.; Hall C.; Heap A.; Penrhyn-Lowe S.; McCabe C.V.; Ainsworth S.; da Silva R.R.; Dorrestein P.C.; Richardson M.K.; Gutiérrez J.M.; Calvete J.J.; Harrison R.A.; Vetter I.; Undheim E.A.B.; Wüster W.; Casew…	Convergent evolution of pain-inducing defensive venom components in spitting cobras	2021	Science	10.1126/science.abb9303	Article
	136	Mouchbahani-Constance S.; Sharif-Naeini R.	Proteomic and Transcriptomic Techniques to Decipher the Molecular Evolution of Venoms	2021	Toxins	10.3390/TOXINS13020154	Review
	137	Jia Y.; Kowalski P.; Lopez I.	Using yeast two-hybrid system and molecular dynamics simulation to detect venom protein-protein interactions	2021	Current Research in Toxicology	10.1016/j.crtox.2021.02.006	Article
	138	Hamanaka K.; Mori A.	Toxicity of venom from the mamushi, Gloydius blomhoffii, (Squamata, Crotalinae) to centipedes	2020	Toxicon	10.1016/j.toxicon.2020.10.001	Article
	139	Priel A.	Preface	2020	Methods in Molecular Biology		Editorial
	140	Hernández-Kelly L.C.; Ortega A.	A unique snake venom neuritogenesis mechanism: A cornerstone in the treatment of neurodegenerative diseases?: An Editorial Highlight for “Transcriptomic, proteomic, and biochemical analyses reveal a novel neuritogenesis mechanism of Naja naja venom α-elapitoxin post binding to TrkA receptor of rat pheochromocytoma cells” on 612	2020	Journal of Neurochemistry	10.1111/jnc.15196	Editorial
	141	Freitas-De-sousa L.A.; Nachtigall P.G.; Portes-Junior J.A.; Holding M.L.; Nystrom G.S.; Ellsworth S.A.; Guimarães N.C.; Tioyama E.; Ortiz F.; Silva B.R.; Kunz T.S.; Junqueira-De-azevedo I.L.M.; Grazziotin F.G.; Rokyta D.R.; Moura-Da-silva A.M.	Size Matters: An Evaluation of the Molecular Basis of Ontogenetic Modifications in the Composition of Bothrops jararacussu Snake Venom	2020	Toxins	10.3390/toxins12120791	Article
	142	Calvete J.J.; Lomonte B.; Saviola A.J.; Bonilla F.; Sasa M.; Williams D.J.; Undheim E.A.B.; Sunagar K.; Jackson T.N.W.	Mutual enlightenment: A toolbox of concepts and methods for integrating evolutionary and clinical toxinology via snake venomics and the contextual stance	2021	Toxicon: X	10.1016/j.toxcx.2021.100070	Article
	143	Wiezel G.A.; Shibao P.Y.T.; Cologna C.T.; Morandi Filho R.; Ueira-Vieira C.; De Pauw E.; Quinton L.; Arantes E.C.	In-Depth Venome of the Brazilian Rattlesnake Crotalus durissus terrificus: An Integrative Approach Combining Its Venom Gland Transcriptome and Venom Proteome	2018	Journal of Proteome Research	10.1021/acs.jproteome.8b00610	Article
	144	Suryamohan K.; Krishnankutty S.P.; Guillory J.; Jevit M.; Schröder M.S.; Wu M.; Kuriakose B.; Mathew O.K.; Perumal R.C.; Koludarov I.; Goldstein L.D.; Senger K.; Dixon M.D.; Velayutham D.; Vargas D.; Chaudhuri S.; Muraleedharan M.; Goel R.; Chen Y.-J.J.; Ratan A.; Liu P.; Faherty B.; de la Rosa G.; Shibata H.; Baca M.; Sagolla M.; Ziai J.; Wright G.A.; Vucic D.; Mohan S.; Antony A.; Stinson J.; K…	The Indian cobra reference genome and transcriptome enables comprehensive identification of venom toxins	2020	Nature Genetics	10.1038/s41588-019-0559-8	Article
	145	Shahin-Kaleybar B.; Niazi A.; Afsharifar A.; Nematzadeh G.; Yousefi R.; Retzl B.; Hellinger R.; Muratspahić E.; Gruber C.W.	Isolation of cysteine-rich peptides from citrullus colocynthis	2020	Biomolecules	10.3390/biom10091326	Article
	146	Dukinfield M.; Maniati E.; Reynolds L.E.; Aubdool A.; Baliga R.S.; D'Amico G.; Maiques O.; Wang J.; Bedi K.C., Jr.; Margulies K.B.; Sanz-Moreno V.; Hobbs A.; Hodivala-Dilke K.	Repurposing an anti-cancer agent for the treatment of hypertrophic heart disease	2019	Journal of Pathology	10.1002/path.5340	Article
	147	Chapeaurouge A.; Silva A.; Carvalho P.; McCleary R.J.R.; Modahl C.M.; Perales J.; Kini R.M.; Mackessy S.P.	Proteomic Deep Mining the Venom of the Red-Headed Krait, Bungarus flaviceps	2018	Toxins	10.3390/toxins10090373	Article
	148	Jedličková L.; Dvořák J.; Hrachovinová I.; Ulrychová L.; Kašný M.; Mikeš L.	A novel Kunitz protein with proposed dual function from Eudiplozoon nipponicum (Monogenea) impairs haemostasis and action of complement in vitro	2019	International Journal for Parasitology	10.1016/j.ijpara.2018.11.010	Article
	149	Kini R.M.	Toxinology provides multidirectional and multidimensional opportunities: A personal perspective	2020	Toxicon: X	10.1016/j.toxcx.2020.100039	Article
	150	Williams H.F.; Layfield H.J.; Vallance T.; Patel K.; Bicknell A.B.; Trim S.A.; Vaiyapuri S.	The urgent need to develop novel strategies for the diagnosis and treatment of snakebites	2019	Toxins	10.3390/toxins11060363	Review
	151	Pereañez J.A.; Preciado L.M.; Romero L.E.	Toxinology in colombia: Contributions of ophidism/scorpionism program and other research groups; [Toxinología en colombia: Contribuciones del programa de ofidismo/ escorpionismo y de otros grupos de investigación]	2019	Vitae	10.17533/udea.vitae.v26n3a01	Article
	152	Kazandjian T.D.; Arrahman A.; Still K.B.M.; Somsen G.W.; Vonk F.J.; Casewell N.R.; Wilkinson M.C.; Kool J.	Anticoagulant activity of naja nigricollis venom is mediated by phospholipase a2 toxins and inhibited by varespladib	2021	Toxins	10.3390/toxins13050302	Article
	153	Fonseca A.; Renjifo-Ibáñez C.; Renjifo J.M.; Cabrera R.	Protocol to obtain targeted transcript sequence data from snake venom samples collected in the Colombian field	2018	Toxicon	10.1016/j.toxicon.2018.03.009	Article
	154	Barua A.; Mikheyev A.S.	An ancient, conserved gene regulatory network led to the rise of oral venom systems	2021	Proceedings of the National Academy of Sciences of the United States of America	10.1073/pnas.2021311118	Article
	155	Modahl C.M.; Brahma R.K.; Koh C.Y.; Shioi N.; Kini R.M.	Omics Technologies for Profiling Toxin Diversity and Evolution in Snake Venom: Impacts on the Discovery of Therapeutic and Diagnostic Agents	2020	Annual Review of Animal Biosciences	10.1146/annurev-animal-021419-083626	Review
	156	Dashevsky D.; Rokyta D.; Frank N.; Nouwens A.; Fry B.G.	Electric Blue: Molecular Evolution of Three-Finger Toxins in the Long-Glanded Coral Snake Species Calliophis bivirgatus	2021	Toxins	10.3390/TOXINS13020124	Article
	157	Gadher S.J.; Widlak P.; Kovarova H.	Power of proteomics and progress in precision medicine–13th central and eastern European proteomic conference (CEEPC), Ustroń, Poland	2020	Expert Review of Proteomics	10.1080/14789450.2020.1779065	Conference paper
	158	Islam T.; Majumder M.; Kalita B.; Bhattacharjee A.; Mukhopadhyay R.; Mukherjee A.K.	Transcriptomic, proteomic, and biochemical analyses reveal a novel neuritogenesis mechanism of Naja naja venom α-elapitoxin post binding to TrkA receptor of rat pheochromocytoma cells	2020	Journal of Neurochemistry	10.1111/jnc.15153	Article
	159	Debono J.; Dashevsky D.; Nouwens A.; Fry B.G.	The sweet side of venom: Glycosylated prothrombin activating metalloproteases from Dispholidus typus (boomslang) and Thelotornis mossambicanus (twig snake)	2020	Comparative Biochemistry and Physiology Part - C: Toxicology and Pharmacology	10.1016/j.cbpc.2019.108625	Article
	160	Hofmann E.P.; Rautsaw R.M.; Mason A.J.; Strickland J.L.; Parkinson C.L.	Duvernoy’s gland transcriptomics of the plains black-headed snake, tantilla nigriceps (Squamata, colubridae): Unearthing the venom of small rear-fanged snakes	2021	Toxins	10.3390/toxins13050336	Article
	161	Holding M.L.; Margres M.J.; Mason A.J.; Parkinson C.L.; Rokyta D.R.	Evaluating the performance of de novo assembly methods for venom-gland transcriptomics	2018	Toxins	10.3390/toxins10060249	Article
	162	Gutiérrez J.M.; Albulescu L.-O.; Clare R.H.; Casewell N.R.; Abd El-Aziz T.M.; Escalante T.; Rucavado A.	The search for natural and synthetic inhibitors that would complement antivenoms as therapeutics for snakebite envenoming	2021	Toxins	10.3390/toxins13070451	Review
	163	Wait L.C.; Walker A.A.; King G.F.	Crouching Tiger, Hidden Protein: Searching for Insecticidal Toxins in Venom of the Red Tiger Assassin Bug (Havinthus rufovarius)	2021	Toxins	10.3390/TOXINS13010003	Article
	164	Ellsworth S.A.; Nystrom G.S.; Ward M.J.; Freitas de Sousa L.A.; Hogan M.P.; Rokyta D.R.	Convergent recruitment of adamalysin-like metalloproteases in the venom of the red bark centipede (Scolopocryptops sexspinosus)	2019	Toxicon	10.1016/j.toxicon.2019.06.021	Article
	165	Ebou A.; Koua D.; Addablah A.; Kakou-Ngazoa S.; Dutertre S.	Combined proteotranscriptomic-based strategy to discover novel antimicrobial peptides from cone snails	2021	Biomedicines	10.3390/biomedicines9040344	Review
	166	Pla D.; Petras D.; Saviola A.J.; Modahl C.M.; Sanz L.; Pérez A.; Juárez E.; Frietze S.; Dorrestein P.C.; Mackessy S.P.; Calvete J.J.	Transcriptomics-guided bottom-up and top-down venomics of neonate and adult specimens of the arboreal rear-fanged Brown Treesnake, Boiga irregularis, from Guam	2018	Journal of Proteomics	10.1016/j.jprot.2017.12.020	Article
	167	Silva A.; Isbister G.K.	Current research into snake antivenoms, their mechanisms of action and applications	2020	Biochemical Society Transactions	10.1042/BST20190739	Review
	168	Domínguez-Pérez D.; Durban J.; Agüero-Chapin G.; López J.T.; Molina-Ruiz R.; Almeida D.; Calvete J.J.; Vasconcelos V.; Antunes A.	The Harderian gland transcriptomes of Caraiba andreae, Cubophis cantherigerus and Tretanorhinus variabilis, three colubroid snakes from Cuba	2019	Genomics	10.1016/j.ygeno.2018.11.026	Article
	169	Yee K.T.; Tongsima S.; Vasieva O.; Ngamphiw C.; Wilantho A.; Wilkinson M.C.; Somparn P.; Pisitkun T.; Rojnuckarin P.	Analysis of snake venom metalloproteinases from Myanmar Russell's viper transcriptome	2018	Toxicon	10.1016/j.toxicon.2018.03.005	Article
	170	Clyde D.	Omics and organoids — a route to improved anti-venom	2020	Nature Reviews Genetics	10.1038/s41576-020-0214-3	Note
	171	Jia Y.; Olvera P.; Rangel F.; Mendez B.; Reddy S.	Rapid identification of phospholipase A 2 transcripts from snake venoms	2019	Toxins	10.3390/toxins11020069	Article
	172	Möller C.; Clay Davis W.; Clark E.; DeCaprio A.; Marí F.	Conodipine-P1-3, the first phospholipases A2 characterized from injected cone snail venom	2019	Molecular and Cellular Proteomics	10.1074/mcp.RA118.000972	Article
	173	Gatti J.-L.; Belghazi M.; Legeai F.; Ravallec M.; Frayssinet M.; Robin S.; Aboubakar-Souna D.; Srinivasan R.; Tamò M.; Poirié M.; Volkoff A.-N.	Proteo-trancriptomic analyses reveal a large expansion of metalloprotease-like proteins in atypical venom vesicles of the Wasp Meteorus pulchricornis (Braconidae)	2021	Toxins	10.3390/toxins13070502	Article
	174	Zeitler L.; Fiore A.; Meyer C.; Russier M.; Zanella G.; Suppmann S.; Gargaro M.; Sidhu S.S.; Seshagiri S.; Ohnmacht C.; Köcher T.; Fallarino F.; Linkermann A.; Murray P.J.	Anti-ferroptotic mechanism of il4i1-mediated amino acid metabolism	2021	eLife	10.7554/eLife.64806	Article
	175	Rautsaw R.M.; Hofmann E.P.; Margres M.J.; Holding M.L.; Strickland J.L.; Mason A.J.; Rokyta D.R.; Parkinson C.L.	Intraspecific sequence and gene expression variation contribute little to venom diversity in sidewinder rattlesnakes (Crotalus cerastes)	2019	Proceedings of the Royal Society B: Biological Sciences	10.1098/rspb.2019.0810	Article
	176	Wang H.; Chen X.; König E.; Zhou M.; Wang L.; Chen T.; Shaw C.	Comparative Profiling of Three Atheris Snake Venoms: A. squamigera, A. nitschei and A. chlorechis	2018	Protein Journal	10.1007/s10930-018-9781-y	Article
	177	Casewell N.R.; Jackson T.N.W.; Laustsen A.H.; Sunagar K.	Causes and Consequences of Snake Venom Variation	2020	Trends in Pharmacological Sciences	10.1016/j.tips.2020.05.006	Review
	178	McDermott A.	Venom back in vogue as a wellspring for drug candidates: How a new wave of research on venoms from an array of creatures could seed future pharma development	2020	Proceedings of the National Academy of Sciences of the United States of America	10.1073/pnas.2004486117	Article
	179	Amazonas D.R.; Portes-Junior J.A.; Nishiyama-Jr M.Y.; Nicolau C.A.; Chalkidis H.M.; Mourão R.H.V.; Grazziotin F.G.; Rokyta D.R.; Gibbs H.L.; Valente R.H.; Junqueira-de-Azevedo I.L.M.; Moura-da-Silva A.M.	Molecular mechanisms underlying intraspecific variation in snake venom	2018	Journal of Proteomics	10.1016/j.jprot.2018.03.032	Article
	180	Modahl C.M.; Mrinalini; Frietze S.; Mackessy S.P.	Adaptive evolution of distinct prey-specific toxin genes in rear-fanged snake venom	2018	Proceedings of the Royal Society B: Biological Sciences	10.1098/rspb.2018.1003	Article
	181	Hempel B.-F.; Damm M.; Mrinalini; Göçmen B.; Karlş M.; Nalbantsoy A.; Kini R.M.; Süssmuth R.D.	Extended Snake Venomics by Top-Down In-Source Decay: Investigating the Newly Discovered Anatolian Meadow Viper Subspecies, Vipera anatolica senliki	2020	Journal of Proteome Research	10.1021/acs.jproteome.9b00869	Article
	182	Zucko D.; Boris-Lawrie K.	Circular RNAs Are Regulators of Diverse Animal Transcriptomes: One Health Perspective	2020	Frontiers in Genetics	10.3389/fgene.2020.00999	Review
	183	Bénard-Valle M.; Neri-Castro E.; Elizalde-Morales N.; Olvera-Rodríguez A.; Strickland J.; Acosta G.; Alagón A.	Protein composition and biochemical characterization of venom from Sonoran Coral Snakes (Micruroides euryxanthus)	2021	Biochimie	10.1016/j.biochi.2021.01.003	Article
	184	Yin X.; Guo S.; Gao J.; Luo L.; Liao X.; Li M.; Su H.; Huang Z.; Xu J.; Pei J.; Chen S.	Kinetic analysis of effects of temperature and time on the regulation of venom expression in Bungarus multicinctus	2020	Scientific Reports	10.1038/s41598-020-70565-2	Article
	185	Schonour R.B.; Huff E.M.; Holding M.L.; Claunch N.M.; Ellsworth S.A.; Hogan M.P.; Wray K.; McGivern J.; Margres M.J.; Colston T.J.; Rokyta D.R.	Gradual and discrete ontogenetic shifts in rattlesnake venom composition and assessment of hormonal and ecological correlates	2020	Toxins	10.3390/toxins12100659	Article
	186	Post Y.; Puschhof J.; Beumer J.; Kerkkamp H.M.; de Bakker M.A.G.; Slagboom J.; de Barbanson B.; Wevers N.R.; Spijkers X.M.; Olivier T.; Kazandjian T.D.; Ainsworth S.; Iglesias C.L.; van de Wetering W.J.; Heinz M.C.; van Ineveld R.L.; van Kleef R.G.D.M.; Begthel H.; Korving J.; Bar-Ephraim Y.E.; Getreuer W.; Rios A.C.; Westerink R.H.S.; Snippert H.J.G.; van Oudenaarden A.; Peters P.J.; Vonk F.J.; …	Snake Venom Gland Organoids	2020	Cell	10.1016/j.cell.2019.11.038	Article
	187	Modahl C.M.; Frietze S.; Mackessy S.P.	Transcriptome-facilitated proteomic characterization of rear-fanged snake venoms reveal abundant metalloproteinases with enhanced activity	2018	Journal of Proteomics	10.1016/j.jprot.2018.08.004	Article
	188	Moura-Da-silva A.M.; Contreras-Bernal J.C.; Gimenes S.N.C.; Freitas-De-sousa L.A.; Portes-Junior J.A.; Peixoto P.D.S.; Iwai L.K.; de Moura V.M.; Bisnetoid P.F.; Lacerda M.; da Silva I.M.; Ferreira L.C.L.; de Oliveira S.S.; Wen F.H.; Sachett J.A.G.; Monteiro W.M.	The relationship between clinics and the venom of the causative amazon pit viper (Bothrops atrox)	2020	PLoS Neglected Tropical Diseases	10.1371/journal.pntd.0008299	Article
	189	Peng C.; Ren J.-L.; Deng C.; Jiang D.; Wang J.; Qu J.; Chang J.; Yan C.; Jiang K.; Murphy R.W.; Wu D.-D.; Li J.-T.	The genome of shaw's sea snake (hydrophis curtus) reveals secondary adaptation to its marine environment	2020	Molecular Biology and Evolution	10.1093/molbev/msaa043	Article
	190	Vogt N.	Venomous organoids	2020	Nature Methods	10.1038/s41592-020-0806-z	Note
	191	Zhang S.-X.; Shi Y.-Y.; Shan C.-M.; Wang T.; Wang Z.-X.; Wang S.-S.; Wu J.-W.	Transcriptome analysis of venom gland and identification of functional genes for snake venom protein in Agkistrodon acutus; [蕲蛇毒腺的转录组分析及蛇毒蛋白功能基因的挖掘]	2019	Zhongguo Zhongyao Zazhi	10.19540/j.cnki.cjcmm.20190829.105	Article
	192	Chua V.M.; Gajewiak J.; Watkins M.; Espino S.S.; Ramiro I.B.L.; Omaga C.A.; Imperial J.S.; Carpio L.P.D.; Fedosov A.; Safavi-Hemami H.; Salvador-Reyes L.A.; Olivera B.M.; Concepcion G.P.	Purification and characterization of the pink-floyd drillipeptide, a bioactive venom peptide from clavus davidgilmouri (Gastropoda: Conoidea: Drilliidae)	2020	Toxins	10.3390/toxins12080508	Article
	193	Whittington A.C.; Mason A.J.; Rokyta D.R.	A single mutation unlocks cascading exaptations in the origin of a potent pitviper neurotoxin	2018	Molecular Biology and Evolution	10.1093/molbev/msx334	Article
	194	de Mattos Pereira L.; Messias E.A.; Sorroche B.P.; das Neves Oliveira A.; Batista Arantes L.M.R.; de Carvalho A.C.; Tanaka-Azevedo A.M.; Grego K.F.; Carvalho A.L.; Melendez M.E.	In-depth transcriptome reveals the potential biotechnological application of bothrops jararaca venom gland	2020	Journal of Venomous Animals and Toxins Including Tropical Diseases	10.1590/1678-9199-JVATITD-2019-0058	Article
	195	Andrade-Silva D.; Zelanis A.; Travaglia-Cardoso S.R.; Nishiyama M.Y.; Serrano S.M.T.	Venom Profiling of the Insular Species Bothrops alcatraz: Characterization of Proteome, Glycoproteome, and N-Terminome Using Terminal Amine Isotopic Labeling of Substrates	2021	Journal of Proteome Research	10.1021/acs.jproteome.0c00737	Article
	196	Petras D.; Hempel B.-F.; Göçmen B.; Karis M.; Whiteley G.; Wagstaff S.C.; Heiss P.; Casewell N.R.; Nalbantsoy A.; Süssmuth R.D.	Intact protein mass spectrometry reveals intraspecies variations in venom composition of a local population of Vipera kaznakovi in Northeastern Turkey	2019	Journal of Proteomics	10.1016/j.jprot.2019.02.004	Article
	197	Tawfik M.M.; Bertelsen M.; Abdel-Rahman M.A.; Strong P.N.; Millera K.	Scorpion Venom Antimicrobial Peptides Induce Siderophore Biosynthesis and Oxidative Stress Responses in Escherichia coli	2021	mSphere	10.1128/mSphere.00267-21	Article
	198	Tan C.H.; Tan K.Y.	De novo venom-gland transcriptomics of spine-bellied sea snake (Hydrophis curtus) from penang, malaysia—next-generation sequencing, functional annotation and toxinological correlation	2021	Toxins	10.3390/toxins13020127	Article
	199	Margres M.J.; Rautsaw R.M.; Strickland J.L.; Mason A.J.; Schramer T.D.; Hofmann E.P.; Stiers E.; Ellsworth S.A.; Nystrom G.S.; Hogan M.P.; Bartlett D.A.; Colston T.J.; Gilbert D.M.; Rokyta D.R.; Parkinson C.L.	The Tiger Rattlesnake genome reveals a complex genotype underlying a simple venom phenotype	2021	Proceedings of the National Academy of Sciences of the United States of America	10.1073/pnas.2014634118	Article
	200	Modahl C.M.; Mackessy S.P.	Venoms of Rear-Fanged Snakes: New Proteins and Novel Activities	2019	Frontiers in Ecology and Evolution	10.3389/fevo.2019.00279	Review
	201	Tasoulis T.; Isbister G.K.	A review and database of snake venom proteomes	2017	Toxins	10.3390/toxins9090290	Review
	202	Viala V.L.; Hildebrand D.; Trusch M.; Fucase T.M.; Sciani J.M.; Pimenta D.C.; Arni R.K.; Schlüter H.; Betzel C.; Mirtschin P.; Dunstan N.; Spencer P.J.	Venomics of the Australian eastern brown snake (Pseudonaja textilis): Detection of new venom proteins and splicing variants	2015	Toxicon	10.1016/j.toxicon.2015.06.005	Article
	203	Margres M.J.; Bigelow A.T.; Lemmon E.M.; Lemmon A.R.; Rokyta D.R.	Selection to increase expression, not sequence diversity, precedes gene family origin and expansion in rattlesnake venom	2017	Genetics	10.1534/genetics.117.202655	Article
	204	Jouiaei M.; Casewell N.R.; Yanagihara A.A.; Nouwens A.; Cribb B.W.; Whitehead D.; Jackson T.N.W.; Ali S.A.; Wagstaff S.C.; Koludarov I.; Alewood P.; Hansen J.; Fry B.G.	Firing the sting: Chemically induced discharge of cnidae reveals novel proteins and peptides from box jellyfish (Chironex fleckeri) Venom	2015	Toxins	10.3390/toxins7030936	Article
	205	Laustsen A.H.; Engmark M.; Clouser C.; Timberlake S.; Vigneault F.; Gutiérrez J.M.; Lomonte B.	Exploration of immunoglobulin transcriptomes from mice immunized with three-finger toxins and phospholipases A2 from the Central American coral snake, Micrurus nigrocinctus	2017	PeerJ	10.7717/peerj.2924	Article
	206	Arnold L.; Perrin H.; De Chanville C.B.; Saclier M.; Hermand P.; Poupel L.; Guyon E.; Licata F.; Carpentier W.; Vilar J.; Mounier R.; Chazaud B.; Benhabiles N.; Boissonnas A.; Combadiere B.; Combadiere C.	CX3CR1 deficiency promotes muscle repair and regeneration by enhancing macrophage ApoE production	2015	Nature Communications	10.1038/ncomms9972	Article
	207	Gonçalves-Machado L.; Pla D.; Sanz L.; Jorge R.J.B.; Leitão-De-Araújo M.; Alves M.L.M.; Alvares D.J.; De Miranda J.; Nowatzki J.; de Morais-Zani K.; Fernandes W.; Tanaka-Azevedo A.M.; Fernández J.; Zingali R.B.; Gutiérrez J.M.; Corrêa-Netto C.; Calvete J.J.	Combined venomics, venom gland transcriptomics, bioactivities, and antivenomics of two Bothrops jararaca populations from geographic isolated regions within the Brazilian Atlantic rainforest	2016	Journal of Proteomics	10.1016/j.jprot.2015.04.029	Article
	208	Robinson S.D.; Safavi-Hemami H.	Insulin as a weapon	2016	Toxicon	10.1016/j.toxicon.2016.10.010	Review
	209	Modica M.V.; Lombardo F.; Franchini P.; Oliverio M.	The venomous cocktail of the vampire snail Colubraria reticulata (Mollusca, Gastropoda)	2015	BMC Genomics	10.1186/s12864-015-1648-4	Article
	210	Tan K.Y.; Tan C.H.; Chanhome L.; Tan N.H.	Comparative venom gland transcriptomics of Naja kaouthia (monocled cobra) from Malaysia and Thailand: Elucidating geographical venom variation and insights into sequence novelty	2017	PeerJ	10.7717/peerj.3142	Article
	211	Komori Y.; Murakami E.; Uchiya K.-I.; Nonogaki T.; Nikai T.	Okinalysin, a novel P-I metalloproteinase from Ovophis okinavensis: Biological properties and effect on vascular endothelial cells	2014	Toxins	10.3390/toxins6092594	Article
	212	Fry B.G.; Undheim E.A.B.; Ali S.A.; Jackson T.N.W.; Debono J.; Scheib H.; Ruder T.; Morgenstern D.; Cadwallader L.; Whitehead D.; Nabuurs R.; Van Weerd L.D.; Vidal N.; Roelants K.; Hendrikx I.; Gonzalez S.P.; Koludarov I.; Jones A.; King G.F.; Antunes A.; Sunagar K.	Squeezers and leaf-cutters: Differential diversification and degeneration of the venom system in toxicoferan reptiles	2013	Molecular and Cellular Proteomics	10.1074/mcp.M112.023143	Article
	213	Margres M.J.; Wray K.P.; Hassinger A.T.B.; Ward M.J.; McGivern J.J.; Lemmon E.M.; Lemmon A.R.; Rokyta D.R.	Quantity, not quality: Rapid adaptation in a polygenic trait proceeded exclusively through expression differentiation	2017	Molecular Biology and Evolution	10.1093/molbev/msx231	Article
	214	Boldrini-França J.; Cologna C.T.; Pucca M.B.; Bordon K.D.C.F.; Amorim F.G.; Anjolette F.A.P.; Cordeiro F.A.; Wiezel G.A.; Cerni F.A.; Pinheiro-Junior E.L.; Shibao P.Y.T.; Ferreira I.G.; de Oliveira I.S.; Cardoso I.A.; Arantes E.C.	Minor snake venom proteins: Structure, function and potential applications	2017	Biochimica et Biophysica Acta - General Subjects	10.1016/j.bbagen.2016.12.022	Review
	215	Yin W.; Wang Z.-J.; Li Q.-Y.; Lian J.-M.; Zhou Y.; Lu B.-Z.; Jin L.-J.; Qiu P.-X.; Zhang P.; Zhu W.-B.; Wen B.; Huang Y.-J.; Lin Z.-L.; Qiu B.-T.; Su X.-W.; Yang H.-M.; Zhang G.-J.; Yan G.-M.; Zhou Q.	Evolutionary trajectories of snake genes and genomes revealed by comparative analyses of five-pacer viper	2016	Nature Communications	10.1038/ncomms13107	Article
	216	Gomes C.M.; de Morais-Zani K.; Lu S.; Buarque D.S.; Cardoso Braz G.R.; Grego K.F.; Tanaka A.S.; Tanaka-Azevedo A.M.	Differential transcript profile of inhibitors with potential anti-venom role in the liver of juvenile and adult Bothrops jararaca snake	2017	PeerJ	10.7717/peerj.3203	Article
	217	Reeks T.; Lavergne V.; Sunagar K.; Jones A.; Undheim E.; Dunstan N.; Fry B.; Alewood P.F.	Deep venomics of the Pseudonaja genus reveals inter- and intra-specific variation	2016	Journal of Proteomics	10.1016/j.jprot.2015.11.019	Article
	218	Perumal Samy R.; Manikandan J.; Pachiappan A.; Ooi E.E.; Aw L.T.; Stiles B.G.; Franco O.L.; Kandasamy M.; Mathi K.M.; Rane G.; Siveen K.S.; Arunachalam C.; Zayed M.E.; Alharbi S.A.; Kumar A.P.; Sethi G.; Lim L.H.K.; Chow V.T.	Gene microarray analyses of daboia russelli russelli daboiatoxin treatment of THP-1 human macrophages infected with burkholderia pseudomallei	2015	Current Molecular Medicine	10.2174/1566524016666151123114123	Article
	219	Wilkinson M.C.; Nightingale D.J.H.; Harrison R.A.; Wagstaff S.C.	Isolation and characterization of renin-like aspartic-proteases from Echis ocellatus venom	2017	Toxicon	10.1016/j.toxicon.2017.07.008	Article
	220	Xu N.; Zhao H.-Y.; Yin Y.; Shen S.-S.; Shan L.-L.; Chen C.-X.; Zhang Y.-X.; Gao J.-F.; Ji X.	Combined venomics, antivenomics and venom gland transcriptome analysis of the monocoled cobra (Naja kaouthia) from China	2017	Journal of Proteomics	10.1016/j.jprot.2017.02.018	Article
	221	Yang Z.-M.; Guo Q.; Ma Z.-R.; Chen Y.; Wang Z.-Z.; Wang X.-M.; Wang Y.-M.; Tsai I.-H.	Structures and functions of crotoxin-like heterodimers and acidic phospholipases A2 from Gloydius intermedius venom: Insights into the origin of neurotoxic-type rattlesnakes	2015	Journal of Proteomics	10.1016/j.jprot.2014.09.009	Article
	222	Sunagar K.; Undheim E.A.B.; Scheib H.; Gren E.C.K.; Cochran C.; Person C.E.; Koludarov I.; Kelln W.; Hayes W.K.; King G.F.; Antunes A.; Fry B.G.	Intraspecific venom variation in the medically significant Southern Pacific Rattlesnake (Crotalus oreganus helleri): Biodiscovery, clinical and evolutionary implications	2014	Journal of Proteomics	10.1016/j.jprot.2014.01.013	Article
	223	Dutertre S.; Undheim E.A.B.; Pineda S.S.; Jin A.-H.; Lavergne V.; Fry B.G.; Lewis R.J.; Alewood P.F.; King G.F.	Venoms-based drug discovery: Proteomic and transcriptomic approaches	2015	RSC Drug Discovery Series	10.1039/9781849737876-00080	Article
	224	Terrat Y.; Sunagar K.; Fry B.G.; Jackson T.N.W.; Scheib H.; Fourmy R.; Verdenaud M.; Blanchet G.; Antunes A.; Ducancel F.	Atractaspis aterrima toxins: The first insight into the molecular evolution of venom in side-stabbers	2013	Toxins	10.3390/toxins5111948	Article
	225	Margres M.J.; McGivern J.J.; Wray K.P.; Seavy M.; Calvin K.; Rokyta D.R.	Linking the transcriptome and proteome to characterize the venom of the eastern diamondback rattlesnake (Crotalus adamanteus)	2014	Journal of Proteomics	10.1016/j.jprot.2013.11.001	Article
	226	Aird S.D.; Aggarwal S.; Villar-Briones A.; Tin M.M.-Y.; Terada K.; Mikheyev A.S.	Snake venoms are integrated systems, but abundant venom proteins evolve more rapidly	2015	BMC Genomics	10.1186/s12864-015-1832-6	Article
	227	Hargreaves A.D.; Mulley J.F.	Assessing the utility of the Oxford Nanopore MinION for snake venom gland cDNA sequencing	2015	PeerJ	10.7717/peerj.1441	Article
	228	Calvete J.J.	Next-generation snake venomics: Protein-locus resolution through venom proteome decomplexation	2014	Expert Review of Proteomics	10.1586/14789450.2014.900447	Review
	229	Gilles N.; Servent D.	The European FP7 venomics project	2014	Future Medicinal Chemistry	10.4155/FMC.14.85	Editorial
	230	Paiva O.; Pla D.; Wright C.E.; Beutler M.; Sanz L.; Gutiérrez J.M.; Williams D.J.; Calvete J.J.	Combined venom gland cDNA sequencing and venomics of the New Guinea small-eyed snake, Micropechis ikaheka	2014	Journal of Proteomics	10.1016/j.jprot.2014.07.019	Article
	231	Simões-Silva R.; Alfonso J.; Gomez A.; Holanda R.J.; Sobrinho J.C.; Zaqueo K.D.; Moreira-Dill L.S.; Kayano A.M.; Grabner F.P.; da Silva S.L.; Almeida J.R.; Stábeli R.G.; Zuliani J.P.; Soares A.M.	Snake venom, a natural library of new potential therapeutic molecules: Challenges and current perspectives	2018	Current Pharmaceutical Biotechnology	10.2174/1389201019666180620111025	Review
	232	Yang Z.-M.; Yu H.; Liu Z.-Z.; Pei J.-Z.; Yang Y.-E.; Yan S.-X.; Zhang C.; Zhao W.-L.; Wang Z.-Z.; Wang Y.-M.; Tsai I.-H.	Serine protease isoforms in Gloydius intermedius venom: Full sequences, molecular phylogeny and evolutionary implications	2017	Journal of Proteomics	10.1016/j.jprot.2017.05.024	Article
	233	Whiteley G.; Logan R.A.E.; Leung K.-Y.D.; Newberry F.J.; Rowley P.D.; Dunbar J.P.; Wagstaff S.C.; Casewell N.R.; Harrison R.A.	Stabilising the Integrity of Snake Venom mRNA Stored under Tropical Field Conditions Expands Research Horizons	2016	PLoS Neglected Tropical Diseases	10.1371/journal.pntd.0004615	Article
	234	Bretschi M.; Cheng C.; Witt H.; Dimitrakopoulou-Strauss A.; Strauss L.G.; Semmler W.; Bäuerle T.	Cilengitide affects tumor compartment, vascularization and microenvironment in experimental bone metastases as shown by longitudinal 18F-FDG PET and gene expression analysis	2013	Journal of Cancer Research and Clinical Oncology	10.1007/s00432-012-1360-6	Article
	235	Aird S.D.; Arora J.; Barua A.; Qiu L.; Terada K.; Mikheyev A.S.	Population genomic analysis of a pitviper reveals microevolutionary forces underlying venom chemistry	2017	Genome Biology and Evolution	10.1093/gbe/evx199	Article
	236	Tan C.H.; Tan K.Y.; Fung S.Y.; Tan N.H.	Venom-gland transcriptome and venom proteome of the Malaysian king cobra (Ophiophagus hannah)	2015	BMC Genomics	10.1186/s12864-015-1828-2	Article
	237	Lomonte B.; Rey-Suárez P.; Fernández J.; Sasa M.; Pla D.; Vargas N.; Bénard-Valle M.; Sanz L.; Corrêa-Netto C.; Núñez V.; Alape-Girón A.; Alagón A.; Gutiérrez J.M.; Calvete J.J.	Venoms of Micrurus coral snakes: Evolutionary trends in compositional patterns emerging from proteomic analyses	2016	Toxicon	10.1016/j.toxicon.2016.09.008	Review
	238	Castanheira L.E.; Rodrigues R.S.; Boldrini-França J.; Fonseca F.P.P.; Henrique-Silva F.; Homsi-Brandeburgo M.I.; Rodrigues V.M.	Molecular cloning of a hyaluronidase from Bothrops pauloensis venom gland	2014	Journal of Venomous Animals and Toxins Including Tropical Diseases	10.1186/1678-9199-20-25	Article
	239	Almeida D.D.; Scortecci K.C.; Kobashi L.S.; Agnez-Lima L.F.; Medeiros S.R. B.; Silva-Junior A.A.; Junqueira-de-Azevedo I.D.L.M.; Fernandes-Pedrosa M.D.F.	Profiling the resting venom gland of the scorpion Tityus stigmurus through a transcriptomic survey	2012	BMC Genomics	10.1186/1471-2164-13-362	Article
	240	Gorson J.; Holford M.	Small Packages, Big Returns: Uncovering the Venom Diversity of Small Invertebrate Conoidean Snails	2016	Integrative and Comparative Biology	10.1093/icb/icw063	Conference paper
	241	Shan L.-L.; Gao J.-F.; Zhang Y.-X.; Shen S.-S.; He Y.; Wang J.; Ma X.-M.; Ji X.	Proteomic characterization and comparison of venoms from two elapid snakes (Bungarus multicinctus and Naja atra) from China	2016	Journal of Proteomics	10.1016/j.jprot.2016.02.028	Article
	242	Currier R.B.; Calvete J.J.; Sanz L.; Harrison R.A.; Rowley P.D.; Wagstaff S.C.	Unusual stability of messenger RNA in snake venom reveals gene expression dynamics of venom replenishment	2012	PLoS ONE	10.1371/journal.pone.0041888	Article
	243	Patra A.; Kalita B.; Chanda A.; Mukherjee A.K.	Proteomics and antivenomics of Echis carinatus carinatus venom: Correlation with pharmacological properties and pathophysiology of envenomation	2017	Scientific Reports	10.1038/s41598-017-17227-y	Article
	244	Pla D.; Sanz L.; Whiteley G.; Wagstaff S.C.; Harrison R.A.; Casewell N.R.; Calvete J.J.	What killed Karl Patterson Schmidt? Combined venom gland transcriptomic, venomic and antivenomic analysis of the South African green tree snake (the boomslang), Dispholidus typus	2017	Biochimica et Biophysica Acta - General Subjects	10.1016/j.bbagen.2017.01.020	Article
	245	Rokyta D.R.; Margres M.J.; Calvin K.	Post-transcriptional mechanisms contribute little to phenotypic variation in snake venoms	2015	G3: Genes, Genomes, Genetics	10.1534/g3.115.020578	Article
	246	Amorim F.G.; Morandi-Filho R.; Fujimura P.T.; Ueira-Vieira C.; Sampaio S.V.	New findings from the first transcriptome of the Bothrops moojeni snake venom gland	2017	Toxicon	10.1016/j.toxicon.2017.10.025	Article
	247	Bouzid W.; Verdenaud M.; Klopp C.; Ducancel F.; Noirot C.; Vétillard A.	De Novo sequencing and transcriptome analysis for tetramorium bicarinatum: A comprehensive venom gland transcriptome analysis from an ant species	2014	BMC Genomics	10.1186/1471-2164-15-987	Article
	248	Sousa L.F.; Portes-Junior J.A.; Nicolau C.A.; Bernardoni J.L.; Nishiyama-Jr M.Y.; Amazonas D.R.; Freitas-de-Sousa L.A.; Mourão R.H.; Chalkidis H.M.; Valente R.H.; Moura-da-Silva A.M.	Functional proteomic analyses of Bothrops atrox venom reveals phenotypes associated with habitat variation in the Amazon	2017	Journal of Proteomics	10.1016/j.jprot.2017.03.003	Article
	249	Laustsen A.H.; Lohse B.; Lomonte B.; Engmark M.; Gutiérrez J.M.	Selecting key toxins for focused development of elapid snake antivenoms and inhibitors guided by a Toxicity Score	2015	Toxicon	10.1016/j.toxicon.2015.07.334	Letter
	250	Modahl C.M.; Mackessy S.P.	Full-Length Venom Protein cDNA Sequences from Venom-Derived mRNA: Exploring Compositional Variation and Adaptive Multigene Evolution	2016	PLoS Neglected Tropical Diseases	10.1371/journal.pntd.0004587	Article
	251	Rusmili M.R.A.; Tee T.Y.; Mustafa M.R.; Othman I.; Hodgson W.C.	Isolation and characterization of α-elapitoxin-Bf1b, a postsynaptic neurotoxin from Malaysian Bungarus fasciatus venom	2014	Biochemical Pharmacology	10.1016/j.bcp.2014.01.004	Article
	252	Aird S.D.; da Silva N.J., Jr.; Qiu L.; Villar-Briones A.; Saddi V.A.; Telles M.P.C.; Grau M.L.; Mikheyev A.S.	Coralsnake venomics: Analyses of venom gland transcriptomes and proteomes of six Brazilian taxa	2017	Toxins	10.3390/toxins9060187	Article
	253	Sunagar K.; Moran Y.	The Rise and Fall of an Evolutionary Innovation: Contrasting Strategies of Venom Evolution in Ancient and Young Animals	2015	PLoS Genetics	10.1371/journal.pgen.1005596	Article
	254	Zelanis A.; Keiji Tashima A.	Unraveling snake venom complexity with 'omics' approaches: Challenges and perspectives	2014	Toxicon	10.1016/j.toxicon.2014.05.011	Letter
	255	De Paula F.F.P.; Ribeiro J.U.; Santos L.M.; De Souza D.H.F.; Leonardecz E.; Henrique-Silva F.; Selistre-De-Araújo H.S.	Molecular characterization of metalloproteases from Bothrops alternatus snake venom	2014	Comparative Biochemistry and Physiology - Part D: Genomics and Proteomics	10.1016/j.cbd.2014.09.001	Article
	256	Yee K.T.; Pitts M.; Tongyoo P.; Rojnuckarin P.; Wilkinson M.C.	Snake venom metalloproteinases and their peptide inhibitors from Myanmar Russell’s viper venom	2017	Toxins	10.3390/toxins9010015	Article
	257	Yang Z.-M.; Yang Yu.-E.; Chen Y.; Cao J.; Zhang C.; Liu L.-L.; Wang Z.-Z.; Wang X.-M.; Wang Y.-M.; Tsai I.-H.	Transcriptome and proteome of the highly neurotoxic venom of Gloydius intermedius	2015	Toxicon	10.1016/j.toxicon.2015.08.010	Article
	258	Linial M.; Tirosh Y.; Ofer D.; Eliyahu T.	Short toxin-like proteins attack the defense line of innate immunity	2013	Toxins	10.3390/toxins5071314	Article
	259	Andrade-Silva D.; Zelanis A.; Kitano E.S.; Junqueira-De-Azevedo I.L.M.; Reis M.S.; Lopes A.S.; Serrano S.M.T.	Proteomic and glycoproteomic profilings reveal that post-translational modifications of toxins contribute to venom phenotype in snakes	2016	Journal of Proteome Research	10.1021/acs.jproteome.6b00217	Article
	260	Junqueira-de-Azevedo I.L.; Campos P.F.; Ching A.T.; Mackessy S.P.	Colubrid Venom Composition: An -Omics Perspective	2016	Toxins	10.3390/toxins8080230	Review
	261	Jackson T.N.W.; Sunagar K.; Undheim E.A.B.; Koludarov I.; Chan A.H.C.; Sanders K.; Ali S.A.; Hendrikx I.; Dunstan N.; Fry B.G.	Venom down under: Dynamic evolution of Australian elapid snake toxins	2013	Toxins	10.3390/toxins5122621	Article
	262	Ojeda P.G.; Ramírez D.; Alzate-Morales J.; Caballero J.; Kaas Q.; González W.	Computational studies of snake venom toxins	2018	Toxins	10.3390/toxins10010008	Review
	263	Tan N.H.; Tan C.H.	Cytotoxicity of snake venoms and toxins: Mechanisms and applications	2016	Snake Venoms and Envenomation: Modern Trends and Future Prospects		Book chapter
	264	Mikheyev A.S.; Tin M.M.Y.	A first look at the Oxford Nanopore MinION sequencer	2014	Molecular Ecology Resources	10.1111/1755-0998.12324	Article
	265	Hakim M.A.; Yang S.; Lai R.	Centipede venoms and their components: Resources for potential therapeutic applications	2015	Toxins	10.3390/toxins7114832	Review
	266	Hargreaves A.D.; Swain M.T.; Hegarty M.J.; Logan D.W.; Mulley J.F.	Restriction and recruitment-gene duplication and the origin and evolution of snake venom toxins	2014	Genome Biology and Evolution	10.1093/gbe/evu166	Article
	267	Junqueira-De-Azevedo I.L.M.; Bastos C.M.V.; Ho P.L.; Luna M.S.; Yamanouye N.; Casewell N.R.	Venom-related transcripts from bothrops jararaca tissues provide novel molecular insights into the production and evolution of snake venom	2015	Molecular Biology and Evolution	10.1093/molbev/msu337	Article
	268	Kazuma K.; Masuko K.; Konno K.; Inagaki H.	Combined venom gland transcriptomic and venom peptidomic analysis of the predatory ant Odontomachus monticola	2017	Toxins	10.3390/toxins9100323	Article
	269	Durban J.; Sanz L.; Trevisan-Silva D.; Neri-Castro E.; Alagón A.; Calvete J.J.	Integrated Venomics and Venom Gland Transcriptome Analysis of Juvenile and Adult Mexican Rattlesnakes Crotalus simus, C. tzabcan, and C. culminatus Revealed miRNA-modulated Ontogenetic Shifts	2017	Journal of Proteome Research	10.1021/acs.jproteome.7b00414	Article
	270	Cosset É.; Ilmjärv S.; Dutoit V.; Elliott K.; von Schalscha T.; Camargo M.F.; Reiss A.; Moroishi T.; Seguin L.; Gomez G.; Moo J.-S.; Preynat-Seauve O.; Krause K.-H.; Chneiweiss H.; Sarkaria J.N.; Guan K.-L.; Dietrich P.-Y.; Weis S.M.; Mischel P.S.; Cheresh D.A.	Glut3 Addiction Is a Druggable Vulnerability for a Molecularly Defined Subpopulation of Glioblastoma	2017	Cancer Cell	10.1016/j.ccell.2017.10.016	Article
	271	Yang D.C.; Deuis J.R.; Dashevsky D.; Dobson J.; Jackson T.N.W.; Brust A.; Xie B.; Koludarov I.; Debono J.; Hendrikx I.; Hodgson W.C.; Josh P.; Nouwens A.; Baillie G.J.; Bruxner T.J.C.; Alewood P.F.; Lim K.K.P.; Frank N.; Vetter I.; Fry B.G.	The snake with the scorpion’s sting: Novel three-finger toxin sodium channel activators from the venom of the long-glanded blue coral snake (calliophis bivirgatus)	2016	Toxins	10.3390/toxins8100303	Article
	272	Warrell D.A.; Gutiérrez J.M.; Calvete J.J.; Williams D.	New approaches & technologies of venomics to meet the challenge of human envenoming by snakebites in India	2013	Indian Journal of Medical Research		Review
	273	Rokyta D.R.; Margres M.J.; Ward M.J.; Sanchez E.E.	The genetics of venom ontogeny in the eastern diamondback rattlesnake (Crotalus adamanteus)	2017	PeerJ	10.7717/peerj.3249	Article
	274	Calvete J.J.	Venomics, what else?	2012	Toxicon	10.1016/j.toxicon.2012.05.012	Editorial
	275	Brahma R.K.; McCleary R.J.R.; Kini R.M.; Doley R.	Venom gland transcriptomics for identifying, cataloging, and characterizing venom proteins in snakes	2015	Toxicon	10.1016/j.toxicon.2014.10.022	Review
	276	Dutertre S.	Venomics in medicinal chemistry	2014	Future Medicinal Chemistry	10.4155/FMC.14.117	Editorial
	277	Durban J.; Pérez A.; Sanz L.; Gómez A.; Bonilla F.; Rodríguez S.; Chacón D.; Sasa M.; Angulo Y.; Gutiérrez J.M.; Calvete J.J.	Integrated "omics" profiling indicates that miRNAs are modulators of the ontogenetic venom composition shift in the Central American rattlesnake, Crotalus simus simus	2013	BMC Genomics	10.1186/1471-2164-14-234	Article
	278	Freitas-De-Sousa L.A.; Amazonas D.R.; Sousa L.F.; Sant'Anna S.S.; Nishiyama M.Y., Jr.; Serrano S.M.T.; Junqueira-De-Azevedo I.L.M.; Chalkidis H.M.; Moura-Da-Silva A.M.; Mourão R.H.V.	Comparison of venoms from wild and long-term captive Bothrops atrox snakes and characterization of Batroxrhagin, the predominant class PIII metalloproteinase from the venom of this species	2015	Biochimie	10.1016/j.biochi.2015.08.006	Article
	279	Saviola A.J.; Peichoto M.E.; Mackessy S.P.	Rear-fanged snake venoms: An untapped source of novel compounds and potential drug leads	2014	Toxin Reviews	10.3109/15569543.2014.942040	Review
	280	Aziz T.M.A.E.; Bourgoin-Voillard S.; Combemale S.; Beroud R.; Fadl M.; Seve M.; De Waard M.	Fractionation and proteomic analysis of the Walterinnesia aegyptia snake venom using OFFGEL and MALDI-TOF-MS techniques	2015	Electrophoresis	10.1002/elps.201500207	Article
	281	Rokyta D.R.; Wray K.P.; Margres M.J.	The genesis of an exceptionally lethal venom in the timber rattlesnake (Crotalus horridus) revealed through comparative venom-gland transcriptomics	2013	BMC Genomics	10.1186/1471-2164-14-394	Article
	282	Calvete J.J.; Lomonte B.	A bright future for integrative venomics	2015	Toxicon	10.1016/j.toxicon.2015.10.024	Editorial
	283	Fry B.G.; Koludarov I.; Jackson T.N.W.; Holford M.; Terrat Y.; Casewell N.R.; Undheim E.A.B.; Vetterb I.; Alia S.A.; Low D.H.W.; Sunagar K.	Seeing the woods for the trees: Understanding venom evolution as a guide for biodiscovery	2015	RSC Drug Discovery Series	10.1039/9781849737876-00001	Article
	284	Serrano S.M.T.; Oliveira A.K.; Menezes M.C.; Zelanis A.	The proteinase-rich proteome of Bothrops jararaca venom	2014	Toxin Reviews	10.3109/15569543.2014.922581	Review
	285	McGivern J.J.; Wray K.P.; Margres M.J.; Couch M.E.; Mackessy S.P.; Rokyta D.R.	RNA-seq and high-definition mass spectrometry reveal the complex and divergent venoms of two rear-fanged colubrid snakes	2014	BMC Genomics	10.1186/1471-2164-15-1061	Article
	286	Rokyta D.R.; Wray K.P.; McGivern J.J.; Margres M.J.	The transcriptomic and proteomic basis for the evolution of a novel venom phenotype within the Timber Rattlesnake (Crotalus horridus)	2015	Toxicon	10.1016/j.toxicon.2015.02.015	Article
	287	Calvete J.J.	Snake venomics: From the inventory of toxins to biology	2013	Toxicon	10.1016/j.toxicon.2013.03.020	Article
	288	Rodríguez De La Vega R.C.; Giraud T.	Intragenome Diversity of Gene Families Encoding Toxin-like Proteins in Venomous Animals	2016	Integrative and Comparative Biology	10.1093/icb/icw097	Conference paper
	289	Tan N.H.; Fung S.Y.; Tan K.Y.; Yap M.K.K.; Gnanathasan C.A.; Tan C.H.	Functional venomics of the Sri Lankan Russell's viper (Daboia russelii) and its toxinological correlations	2015	Journal of Proteomics	10.1016/j.jprot.2015.08.017	Article
	290	Hargreaves A.D.; Swain M.T.; Logan D.W.; Mulley J.F.	Testing the Toxicofera: Comparative transcriptomics casts doubt on the single, early evolution of the reptile venom system	2014	Toxicon	10.1016/j.toxicon.2014.10.004	Article
	291	Zhang Z.; Zhang X.; Hu T.; Zhou W.; Cui Q.; Tian J.; Zheng Y.; Fan Q.	Discovery of toxin-encoding genes from the false viper Macropisthodon rudis, a rear-fanged snake, by transcriptome analysis of venom gland	2015	Toxicon	10.1016/j.toxicon.2015.09.021	Article
	292	Calvete J.J.	Venomics: Integrative venom proteomics and beyond	2017	Biochemical Journal	10.1042/BCJ20160577	Review
	293	Macrander J.; Panda J.; Janies D.; Daly M.; Reitzel A.M.	Venomix: A simple bioinformatic pipeline for identifying and characterizing toxin gene candidates from transcriptomic data	2018	PeerJ	10.7717/peerj.5361	Article
	294	Margres M.J.; Aronow K.; Loyacano J.; Rokyta D.R.	The venom-gland transcriptome of the eastern coral snake (Micrurus fulvius) reveals high venom complexity in the intragenomic evolution of venoms	2013	BMC Genomics	10.1186/1471-2164-14-531	Article
	295	Campos P.F.; Andrade-Silva D.; Zelanis A.; Leme A.F.P.; Rocha M.M.T.; Menezes M.C.; Serrano S.M.T.; Junqueira-De-Azevedo I.D.L.M.	Trends in the evolution of snake toxins underscored by an integrative omics approach to profile the venom of the colubrid phalotris mertensi	2016	Genome Biology and Evolution	10.1093/gbe/evw149	Article
	296	Aird S.D.; Watanabe Y.; Villar-Briones A.; Roy M.C.; Terada K.; Mikheyev A.S.	Quantitative high-throughput profiling of snake venom gland transcriptomes and proteomes (Ovophis okinavensis and Protobothrops flavoviridis)	2013	BMC Genomics	10.1186/1471-2164-14-790	Article
	297	Suntravat M.; Uzcategui N.L.; Atphaisit C.; Helmke T.J.; Lucena S.E.; Sánchez E.E.; Acosta A.R.	Gene expression profiling of the venomgland from the Venezuelan mapanare (Bothrops colombiensis) using expressed sequence tags (ESTs)	2016	BMC Molecular Biology	10.1186/s12867-016-0059-7	Article
	298	Chapeaurouge A.; Reza M.A.; Mackessy S.P.; Carvalho P.C.; Valente R.H.; Teixeira-Ferreira A.; Perales J.; Lin Q.; Kini R.M.	Interrogating the venom of the viperid snake Sistrurus catenatus edwardsii by a combined approach of electrospray and MALDI mass spectrometry	2015	PLoS ONE	10.1371/journal.pone.0092091	Article
	299	Junqueira-de-Aazevedo I.L.M.; Campos P.F.; Ching A.T.C.; Mackessy S.P.	Colubrid venom composition: An-omics perspective	2016	Toxins	10.3390/toxins8080230	Review
	300	Vonk F.J.; Casewell N.R.; Henkel C.V.; Heimberg A.M.; Jansen H.J.; McCleary R.J.R.; Kerkkamp H.M.E.; Vos R.A.; Guerreiro I.; Calvete J.J.; Wüster W.; Woods A.E.; Logan J.M.; Harrison R.A.; Castoe T.A.; De Koning J.; Pollock D.D.; Yandell M.; Calderon D.; Renjifo C.; Currier R.B.; Salgado D.; Pla D.; Sanz L.; Hyder A.S.; Ribeiro J.M.C.; Arntzen J.W.; Van Den Thillart G.E.E.J.M.; Boetzer M.; Pirova…	The king cobra genome reveals dynamic gene evolution and adaptation in the snake venom system	2013	Proceedings of the National Academy of Sciences of the United States of America	10.1073/pnas.1314702110	Article
	301	Jiang Y.; Li Y.; Lee W.; Xu X.; Zhang Y.; Zhao R.; Zhang Y.; Wang W.	Venom gland transcriptomes of two elapid snakes (Bungarus multicinctus and Naja atra) and evolution of toxin genes	2011	BMC Genomics	10.1186/1471-2164-12-1	Article
	302	Pahari S.; Mackessy S.P.; Kini R.M.	The venom gland transcriptome of the Desert Massasauga Rattlesnake (Sistrurus catenatus edwardsii): Towards an understanding of venom composition among advanced snakes (Superfamily Colubroidea)	2007	BMC Molecular Biology	10.1186/1471-2199-8-115	Article
	303	Sanz L.; Escolano J.; Ferretti M.; Biscoglio M.J.; Rivera E.; Crescenti E.J.; Angulo Y.; Lomonte B.; Gutiérrez J.M.; Calvete J.J.	Snake venomics of the South and Central American Bushmasters. Comparison of the toxin composition of Lachesis muta gathered from proteomic versus transcriptomic analysis	2008	Journal of Proteomics	10.1016/j.jprot.2007.10.004	Article
	304	Corrêa-Netto C.; Junqueira-de-Azevedo I.D.L.M.; Silva D.A.; Ho P.L.; Leitão-de-Araújo M.; Alves M.L.M.; Sanz L.; Foguel D.; Zingali R.B.; Calvete J.J.	Snake venomics and venom gland transcriptomic analysis of Brazilian coral snakes, Micrurus altirostris and M. corallinus	2011	Journal of Proteomics	10.1016/j.jprot.2011.04.003	Article
	305	Calvete J.J.	Venomics: Digging into the evolution of venomous systems and learning to twist nature to fight pathology	2009	Journal of Proteomics	10.1016/j.jprot.2009.01.018	Editorial
	306	Wagstaff S.C.; Harrison R.A.	Venom gland EST analysis of the saw-scaled viper, Echis ocellatus, reveals novel α9β1 integrin-binding motifs in venom metalloproteinases and a new group of putative toxins, renin-like aspartic proteases	2006	Gene	10.1016/j.gene.2006.03.008	Article
	307	Calvete J.J.; Sanz L.; Angulo Y.; Lomonte B.; Gutiérrez J.M.	Venoms, venomics, antivenomics	2009	FEBS Letters	10.1016/j.febslet.2009.03.029	Short survey
	308	Fry B.G.; Scheib H.; Junqueira de Azevedo I.D.L.M.; Silva D.A.; Casewell N.R.	Novel transcripts in the maxillary venom glands of advanced snakes	2012	Toxicon	10.1016/j.toxicon.2012.03.005	Article
	309	Whittington C.M.; Koh J.M.S.; Warren W.C.; Papenfuss A.T.; Torres A.M.; Kuchel P.W.; Belov K.	Understanding and utilising mammalian venom via a platypus venom transcriptome	2009	Journal of Proteomics	10.1016/j.jprot.2008.12.004	Review
	310	Wagstaff S.C.; Laing G.D.; Theakston R.D.G.; Papaspyridis C.; Harrison R.A.	Bioinformatics and multiepitope DNA immunization to design rational snake antivenom	2006	PLoS Medicine	10.1371/journal.pmed.0030184	Article
	311	Wu J.; Liu H.; Yang H.; Yu H.; You D.; Ma Y.; Ye H.; Lai R.	Proteomic analysis of skin defensive factors of tree frog Hyla simplex	2011	Journal of Proteome Research	10.1021/pr200393t	Article
	312	Neiva M.; Arraes F.B.M.; de Souza J.V.; Rádis-Baptista G.; Prieto da Silva A.R.B.; Walter M.E.M.T.; Brigido M.d.M.; Yamane T.; López-Lozano J.L.; Astolfi-Filho S.	Transcriptome analysis of the Amazonian viper Bothrops atrox venom gland using expressed sequence tags (ESTs)	2009	Toxicon	10.1016/j.toxicon.2009.01.006	Article
	313	Castoe T.A.; Fox S.E.; Jason De Koning A.; Poole A.W.; Daza J.M.; Smith E.N.; Mockler T.C.; Secor S.M.; Pollock D.D.	A multi-organ transcriptome resource for the Burmese Python (Python molurus bivittatus)	2011	BMC Research Notes	10.1186/1756-0500-4-310	Article
	314	Casewell N.R.; Harrison R.A.; Wüster W.; Wagstaff S.C.	Comparative venom gland transcriptome surveys of the saw-scaled vipers (Viperidae: Echis) reveal substantial intra-family gene diversity and novel venom transcripts	2009	BMC Genomics	10.1186/1471-2164-10-564	Article
	315	Assumpcao T.C.F.; Ribeiro J.M.C.; Francischetti I.M.B.	Disintegrins from hematophagous sources	2012	Toxins	10.3390/toxins4050296	Article
	316	Tsai I.-H.; Wang Y.-M.; Cheng A.C.; Starkov V.; Osipov A.; Nikitin I.; Makarova Y.; Ziganshin R.; Utkin Y.	CDNA cloning, structural, and functional analyses of venom phospholipases A2 and a Kunitz-type protease inhibitor from steppe viper Vipera ursinii renardi	2011	Toxicon	10.1016/j.toxicon.2010.12.012	Article
	317	McLane M.A.; Joerger T.; Mahmoud A.	Disintegrins in health and disease	2008	Frontiers in Bioscience		Article
	318	Ching A.T.C.; Rocha M.M.T.; Paes Leme A.F.; Pimenta D.C.; de Fátima D. Furtado M.; Serrano S.M.T.; Ho P.L.; Junqueira-de-Azevedo I.L.M.	Some aspects of the venom proteome of the Colubridae snake Philodryas olfersii revealed from a Duvernoy's (venom) gland transcriptome	2006	FEBS Letters	10.1016/j.febslet.2006.07.010	Article
	319	Fox J.W.; Ma L.; Nelson K.; Sherman N.E.; Serrano S.M.T.	Comparison of indirect and direct approaches using ion-trap and Fourier transform ion cyclotron resonance mass spectrometry for exploring viperid venom proteomes	2006	Toxicon	10.1016/j.toxicon.2006.01.022	Article
	320	Vaiyapuri S.; Wagstaff S.C.; Harrison R.A.; Gibbins J.M.; Hutchinson E.G.	Evolutionary analysis of novel serine proteases in the Venom Gland transcriptome of Bitis gabonica rhinoceros	2011	PLoS ONE	10.1371/journal.pone.0021532	Article
	321	Ferquel E.; de Haro L.; Jan V.; Guillemin I.; Jourdain S.; Teynié A.; d'Alayer J.; Choumet V.	Reappraisal of Vipera aspis venom neurotoxicity	2007	PLoS ONE	10.1371/journal.pone.0001194	Article
	322	St Pierre L.; Birrell G.W.; Earl S.T.; Wallis T.P.; Gorman J.J.; De Jersey J.; Masci P.P.; Lavin M.F.	Diversity of toxic components from the venom of the evolutionary distinct black whip snake, Demansia vestigiata	2007	Journal of Proteome Research	10.1021/pr0701613	Article
	323	Fasoli E.; Sanz L.; Wagstaff S.; Harrison R.A.; Righetti P.G.; Calvete J.J.	Exploring the venom proteome of the African puff adder, Bitis arietans, using a combinatorial peptide ligand library approach at different pHs	2010	Journal of Proteomics	10.1016/j.jprot.2009.12.006	Article
	324	Kashima S.; Roberto P.G.; Soares A.M.; Astolfi-Filho S.; Pereira J.O.; Giuliati S.; Faria Jr. M.; Xavier M.A.S.; Fontes M.R.M.; Giglio J.R.; França S.C.	Analysis of Bothrops jararacussu venomous gland transcriptome focusing on structural and functional aspects: I-gene expression profile of highly expressed phospholipases A2	2004	Biochimie	10.1016/j.biochi.2004.02.002	Article
	325	Zelanis A.; Andrade-Silva D.; Rocha M.M.; Furtado M.F.; Serrano S.M.T.; Junqueira-de-Azevedo I.L.M.; Ho P.L.	A transcriptomic view of the proteome variability of newborn and adult Bothrops jararaca snake venoms	2012	PLoS Neglected Tropical Diseases	10.1371/journal.pntd.0001554	Article
	326	Fry B.G.; Scheib H.; van der Weerd L.; Young B.; McNaughtan J.; Ryan Ramjan S.F.; Vidal N.; Poelmann R.E.; Norman J.A.	Evolution of an arsenal: Structural and functional diversification of the venom system in the advanced snakes (Caenophidia)	2008	Molecular and Cellular Proteomics	10.1074/mcp.M700094-MCP200	Article
	327	Zhang B.; Liu Q.; Yin W.; Zhang X.; Huang Y.; Luo Y.; Qiu P.; Su X.; Yu J.; Hu S.; Yan G.	Transcriptome analysis of Deinagkistrodon acutus venomous gland focusing on cellular structure and functional aspects using expressed sequence tags	2006	BMC Genomics	10.1186/1471-2164-7-152	Article
	328	Jiang Y.X.; Ma Y.; Cheng Y.	Transcriptome and coexpression network analysis of the human glioma cell line Hs683 exposed to candoxin	2012	Journal of International Medical Research	10.1177/147323001204000307	Article
	329	King G.F.	Venoms as a platform for human drugs: Translating toxins into therapeutics	2011	Expert Opinion on Biological Therapy	10.1517/14712598.2011.621940	Review
	330	Rokyta D.R.; Wray K.P.; Lemmon A.R.; Lemmon E.M.; Caudle S.B.	A high-throughput venom-gland transcriptome for the Eastern Diamondback Rattlesnake (Crotalus adamanteus) and evidence for pervasive positive selection across toxin classes	2011	Toxicon	10.1016/j.toxicon.2011.01.008	Article
	331	Cidade D.A.P.; Simão T.A.; Dávila A.M.R.; Wagner G.; de L.M. Junqueira-de-Azevedo I.; Lee Ho P.; Bon C.; Zingali R.B.; Albano R.M.	Bothrops jararaca venom gland transcriptome: Analysis of the gene expression pattern	2006	Toxicon	10.1016/j.toxicon.2006.07.008	Article
	332	Qinghua L.; Xiaowei Z.; Wei Y.; Chenji L.; Yijun H.; Pengxin Q.; Xingwen S.; Songnian H.; Guangmei Y.	A catalog for transcripts in the venom gland of the Agkistrodon acutus: Identification of the toxins potentially involved in coagulopathy	2006	Biochemical and Biophysical Research Communications	10.1016/j.bbrc.2006.01.006	Article
	333	Chatrath S.T.; Chapeaurouge A.; Lin Q.; Lim T.K.; Dunstan N.; Mirtschin P.; Kumar P.P.; Kini R.M.	Identification of novel proteins from the venom of a cryptic snake drysdalia coronoides by a combined transcriptomics and proteom cs approach	2011	Journal of Proteome Research	10.1021/pr1008916	Article
	334	Georgieva D.; Öhler M.; Seifert J.; Bergen M.V.; Arni R.K.; Genov N.; Betzel C.	Snake venomic of crotalus durissus terrificus-correlation with pharmacological activities	2010	Journal of Proteome Research	10.1021/pr901042p	Article
	335	Rokyta D.R.; Lemmon A.R.; Margres M.J.; Aronow K.	The venom-gland transcriptome of the eastern diamondback rattlesnake (Crotalus adamanteus)	2012	BMC Genomics	10.1186/1471-2164-13-312	Article
	336	Siang A.S.; Doley R.; Vonk F.J.; Kini R.M.	Transcriptomic analysis of the venom gland of the red-headed krait (Bungarus flaviceps) using expressed sequence tags	2010	BMC Molecular Biology	10.1186/1471-2199-11-24	Article
	337	Calvete J.J.; Marcinkiewicz C.; Sanz L.	Snake venomics of Bitis gabonica gabonica. Protein family composition, subunit organization of venom toxins, and characterization of dimeric disintegrins bitisgabonin-1 and bitisgabonin-2	2007	Journal of Proteome Research	10.1021/pr060494k	Article
	338	Schwartz T.S.; Tae H.; Yang Y.; Mockaitis K.; Van Hemert J.L.; Proulx S.R.; Choi J.-H.; Bronikowski A.M.	A garter snake transcriptome: Pyrosequencing, de novo assembly, and sex-specific differences	2010	BMC Genomics	10.1186/1471-2164-11-694	Article
	339	Cardoso K.C.; Da Silva M.J.; Costa G.G.L.; Torres T.T.; Del Bem L.E.V.; Vidal R.O.; Menossi M.; Hyslop S.	A transcriptomic analysis of gene expression in the venom gland of the snake Bothrops alternatus (urutu)	2010	BMC Genomics	10.1186/1471-2164-11-605	Article
	340	Leão L.I.; Ho P.L.; Junqueira-de-Azevedo I. de L.M.	Transcriptomic basis for an antiserum against Micrurus corallinus (coral snake) venom	2009	BMC Genomics	10.1186/1471-2164-10-112	Article
	341	Valente R.H.; Guimarães P.R.; Junqueira M.; Neves-Ferreira A.G.C.; Soares M.R.; Chapeaurouge A.; Trugilho M.R.O.; León I.R.; Rocha S.L.G.; Oliveira-Carvalho A.L.; Wermelinger L.S.; Dutra D.L.S.; Leão L.I.; Junqueira-de-Azevedo I.L.M.; Ho P.L.; Zingali R.B.; Perales J.; Domont G.B.	Bothrops insularis venomics: A proteomic analysis supported by transcriptomic-generated sequence data	2009	Journal of Proteomics	10.1016/j.jprot.2009.01.001	Article
	342	Junqueira-de-Azevedo I.D.L.M.; Ho P.L.	A survey of gene expression and diversity in the venom glands of the pitviper snake Bothrops insularis through the generation of expressed sequence tags (ESTs)	2002	Gene	10.1016/S0378-1119(02)01080-6	Article
	343	Wagstaff S.C.; Sanz L.; Juárez P.; Harrison R.A.; Calvete J.J.	Combined snake venomics and venom gland transcriptomic analysis of the ocellated carpet viper, Echis ocellatus	2009	Journal of Proteomics	10.1016/j.jprot.2008.10.003	Article
	344	Yang S.; Liu Z.; Xiao Y.; Li Y.; Rong M.; Liang S.; Zhang Z.; Yu H.; King G.F.; Lai R.	Chemical punch packed in venoms makes centipedes excellent predators	2012	Molecular and Cellular Proteomics	10.1074/mcp.M112.018853	Article
	345	Chen T.; Bjourson A.J.; Orr D.F.; Kwok H.; Rao P.; Ivanyi C.; Shaw C.	Unmasking venom gland transcriptomes in reptile venoms	2002	Analytical Biochemistry	10.1016/S0003-2697(02)00404-9	Article
	346	Durban J.; Juárez P.; Angulo Y.; Lomonte B.; Flores-Diaz M.; Alape-Girón A.; Sasa M.; Sanz L.; Gutiérrez J.M.; Dopazo J.; Conesa A.; Calvete J.J.	Profiling the venom gland transcriptomes of costa rican snakes by 454 pyrosequencing	2011	BMC Genomics	10.1186/1471-2164-12-259	Article
	347	Rodrigues R.S.; Boldrini-França J.; Fonseca F.P.P.; de la Torre P.; Henrique-Silva F.; Sanz L.; Calvete J.J.; Rodrigues V.M.	Combined snake venomics and venom gland transcriptomic analysis of Bothropoides pauloensis	2012	Journal of Proteomics	10.1016/j.jprot.2012.03.028	Article
	348	Fox J.W.; Serrano S.M.T.	Exploring snake venom proteomes: Multifaceted analyses for complex toxin mixtures	2008	Proteomics	10.1002/pmic.200700777	Review
	349	Ompraba G.; Chapeaurouge A.; Doley R.; Devi K.R.; Padmanaban P.; Venkatraman C.; Velmurugan D.; Lin Q.; Kini R.M.	Identification of a novel family of snake venom proteins veficolins from cerberus rynchops using a venom gland transcriptomics and proteomics approach	2010	Journal of Proteome Research	10.1021/pr901044x	Article
	350	Ching A.T.C.; Paes Leme A.F.; Zelanis A.; Rocha M.M.T.; Furtado M.D.F.D.; Silva D.A.; Trugilho M.R.O.; Da Rocha S.L.G.; Perales J.; Ho P.L.; Serrano S.M.T.; Junqueira-De-Azevedo I.L.M.	Venomics profiling of Thamnodynastes strigatus unveils matrix metalloproteinases and other novel proteins recruited to the toxin arsenal of rear-fanged snakes	2012	Journal of Proteome Research	10.1021/pr200876c	Article
	351	Ching A.T.C.; Rocha M.M.T.; Paes Leme A.F.; Pimenta D.C.; Furtado M.d.F.D.; Serrano S.M.T.; Ho P.L.; Junqueira-de-Azevedo I.L.M.	Corrigendum to "Some aspects of the venom proteome of the Colubridae snake Philodryas olfersii revealed from a Duvernoy's (venom) gland transcriptome" [FEBS Lett. 580 (2006) 4417-4422] (DOI:10.1016/j.febslet.2006.07.010)	2006	FEBS Letters	10.1016/j.febslet.2006.08.018	Erratum
	352	Boldrini-França J.; Rodrigues R.S.; Fonseca F.P.P.; Menaldo D.L.; Ferreira F.B.; Henrique-Silva F.; Soares A.M.; Hamaguchi A.; Rodrigues V.M.; Otaviano A.R.; Homsi-Brandeburgo M.I.	Crotalus durissus collilineatus venom gland transcriptome: Analysis of gene expression profile	2009	Biochimie	10.1016/j.biochi.2009.02.001	Article
	353	Tsai I.-H.; Tsai H.-Y.; Saha A.; Gomes A.	Sequences, geographic variations and molecular phylogeny of venom phospholipases and threefinger toxins of eastern India Bungarus fasciatus and kinetic analyses of its Pro31 phospholipases A2	2007	FEBS Journal	10.1111/j.1742-4658.2006.05598.x	Article
	354	Harrison R.A.; Cook D.A.; Renjifo C.; Casewell N.R.; Currier R.B.; Wagstaff S.C.	Research strategies to improve snakebite treatment: Challenges and progress	2011	Journal of Proteomics	10.1016/j.jprot.2011.06.019	Review
	355	Fry B.G.; Winter K.; Norman J.A.; Roelants K.; Nabuurs R.J.A.; Van Osch M.J.P.; Teeuwisse W.M.; Van Der Weerd L.; Mcnaughtan J.E.; Kwok H.F.; Scheib H.; Greisman L.; Kochva E.; Miller L.J.; Gao F.; Karas J.; Scanlon D.; Lin F.; Kuruppu S.; Shaw C.; Wong L.; Hodgsonc W.C.	Functional and structural diversification of the anguimorpha lizard venom system	2010	Molecular and Cellular Proteomics	10.1074/mcp.M110.001370	Article
	356	Oliveira-Carvalho A.L.; Guimarães P.R.; Abreu P.A.; Dutra D.L.S.; Junqueira-de-Azevedo I.L.M.; Rodrigues C.R.; Ho P.L.; Castro H.C.; Zingali R.B.	Identification and characterization of a new member of snake venom thrombin inhibitors from Bothrops insularis using a proteomic approach	2008	Toxicon	10.1016/j.toxicon.2007.11.026	Article
	357	Fox J.W.; Serrano S.M.T.	Insights into and speculations about snake venom metalloproteinase (SVMP) synthesis, folding and disulfide bond formation and their contribution to venom complexity	2008	FEBS Journal	10.1111/j.1742-4658.2008.06466.x	Review
	358	Križaj I.	Ammodytoxin: A window into understanding presynaptic toxicity of secreted phospholipases A2 and more	2011	Toxicon	10.1016/j.toxicon.2011.06.009	Review

## Sheet: Sheet1
	No
